# Supplementary material for: (2,2′-Bipyridine-κ2 N,N′){N-[2-oxido-5-(phenyl­diazen­yl)benzyl­idene-κO]glycinato-κ2 N,O}copper(II)
Source: Acta Crystallogr Sect E Struct Rep Online. 2009 Sep 16;65(Pt 10):m1212–3. doi: 10.1107/S1600536809036423 (PMC2970450; doi:10.1107/S1600536809036423)
Supplement: Supplementary file 2 [file e-65-m1212-Isup2.hkl]

# 
# h,k,l, Fc-squared, Fo-squared, sigma(Fo-squared) and status flag 
# 
data_I
_shelx_title ' 090420a_0m in P2(1)/c            P21/c' 
_shelx_refln_list_code          4 
_shelx_F_calc_maximum      260.92 
_exptl_crystal_F_000      1028.00 
_reflns_d_resolution_high  0.8393 
 
loop_ 
 _symmetry_equiv_pos_as_xyz 
 'x, y, z' 
 '-x, y+1/2, -z+1/2' 
 '-x, -y, -z' 
 'x, -y-1/2, z-1/2' 
 
_cell_length_a    12.6040 
_cell_length_b    12.4870 
_cell_length_c    13.9620 
_cell_angle_alpha  90.000 
_cell_angle_beta   93.050 
_cell_angle_gamma  90.000 
 
_shelx_F_squared_multiplier     1.000 
 
loop_ 
 _refln_index_h 
 _refln_index_k 
 _refln_index_l 
 _refln_F_squared_calc 
 _refln_F_squared_meas 
 _refln_F_squared_sigma 
 _refln_observed_status 
   2   0   0      254.99      206.22      4.39 o 
   3   0   0       19.29       19.71      2.57 o 
   4   0   0     7953.67     8423.88    120.49 o 
   5   0   0     6514.17     6313.70     72.44 o 
   6   0   0     6656.80     7301.41    144.00 o 
   7   0   0    11868.53    13207.82    146.95 o 
   8   0   0      669.86      692.07     36.86 o 
   9   0   0        2.78       -1.42      4.22 o 
  10   0   0     1126.17     1071.16     33.95 o 
  11   0   0     1118.14     1248.82     39.53 o 
  12   0   0      177.70      169.35     17.26 o 
  13   0   0      209.15      251.07     21.57 o 
  14   0   0      317.13      304.24     24.30 o 
   1   1   0     1138.85     1066.08     20.56 o 
   2   1   0      126.13      129.54      4.03 o 
   3   1   0      506.31      514.27      6.38 o 
   4   1   0      864.51      930.27     10.51 o 
   5   1   0       59.64       69.06      3.00 o 
   6   1   0     1417.83     1523.60     16.85 o 
   7   1   0        8.01       26.17      2.82 o 
   8   1   0       15.88       31.81      3.20 o 
   9   1   0     1043.97     1054.94     17.63 o 
  10   1   0      490.30      498.62     16.58 o 
  11   1   0      107.97       85.37      8.95 o 
  12   1   0       11.05       17.16      9.20 o 
  13   1   0        2.45        9.64     12.98 o 
  14   1   0      250.96      251.89     40.42 o 
   0   2   0    28494.40    27945.28    423.91 o 
   1   2   0       19.97       26.95      5.58 o 
   2   2   0    68081.45    62099.52    466.70 o 
   3   2   0       20.54       44.43      2.99 o 
   4   2   0      525.51      609.79      7.88 o 
   5   2   0    11175.09    11269.53     90.48 o 
   6   2   0     7350.57     7829.79    115.11 o 
   7   2   0     2514.81     2604.44     25.52 o 
   8   2   0     3187.42     3342.23     31.98 o 
   9   2   0      148.22      185.07      8.98 o 
  10   2   0      257.75      232.55      9.35 o 
  11   2   0      508.79      568.04     24.97 o 
  12   2   0       24.21       25.98     14.05 o 
  13   2   0      137.90      171.14     12.82 o 
  14   2   0      123.63       93.10     11.80 o 
   1   3   0       40.85       33.46      2.52 o 
   2   3   0    45926.21    44283.24    327.27 o 
   3   3   0    19354.95    19680.75    149.24 o 
   4   3   0     8797.11     9156.51     72.31 o 
   5   3   0      166.65      245.07      5.46 o 
   6   3   0       28.95       22.11      4.09 o 
   7   3   0     1877.09     1755.83     19.22 o 
   8   3   0      143.16      139.81      6.96 o 
   9   3   0     1050.55     1095.39     19.04 o 
  10   3   0       10.58        7.46      4.63 o 
  11   3   0      100.29      110.67      7.75 o 
  12   3   0     1206.65     1148.31     28.28 o 
  13   3   0       34.63       23.13      8.31 o 
  14   3   0      411.40      450.24     19.77 o 
   0   4   0    22860.39    23443.84    357.67 o 
   1   4   0       51.03       46.04      2.79 o 
   2   4   0     5031.45     5268.57     45.85 o 
   3   4   0       64.15      102.53      5.25 o 
   4   4   0      166.58      174.67      4.85 o 
   5   4   0     4084.29     4485.80     63.62 o 
   6   4   0     3323.37     3526.13     32.58 o 
   7   4   0      340.43      348.58      7.56 o 
   8   4   0      520.52      497.66     12.12 o 
   9   4   0       32.95       26.86      4.84 o 
  10   4   0      371.46      363.00     11.76 o 
  11   4   0       29.31       23.15      5.78 o 
  12   4   0       43.04       26.69     10.47 o 
  13   4   0       30.27       23.45      8.93 o 
  14   4   0       16.44       15.32      9.17 o 
   1   5   0     5546.57     5318.63     63.81 o 
   2   5   0    10905.33    11023.27    100.46 o 
   3   5   0     1061.81     1089.66     10.76 o 
   4   5   0    20449.95    20410.60    156.68 o 
   5   5   0      356.13      409.27      7.87 o 
   6   5   0      479.13      457.81      9.72 o 
   7   5   0     1858.90     1776.48     24.69 o 
   8   5   0        6.29        8.05      4.24 o 
   9   5   0     1221.16     1311.76     21.98 o 
  10   5   0      521.47      522.73     14.22 o 
  11   5   0      366.27      385.29     13.10 o 
  12   5   0      613.84      666.97     25.76 o 
  13   5   0       72.81       64.08     11.42 o 
  14   5   0      565.11      564.25     22.40 o 
   0   6   0     1356.60     1705.66     37.44 o 
   1   6   0     2839.89     3239.35     67.64 o 
   2   6   0       38.69       46.88      4.73 o 
   3   6   0      477.48      575.18      7.72 o 
   4   6   0      495.99      511.33      9.68 o 
   5   6   0      947.09      917.92     13.02 o 
   6   6   0      888.07      876.87     12.90 o 
   7   6   0       53.23       49.40      5.29 o 
   8   6   0       67.16       70.32      6.29 o 
   9   6   0      304.56      284.64     10.93 o 
  10   6   0       66.99       55.58      6.78 o 
  11   6   0       46.10       37.35      6.87 o 
  12   6   0        5.88        2.09      6.01 o 
  13   6   0       21.30       16.64      8.76 o 
   1   7   0     1791.88     1632.50     27.00 o 
   2   7   0     4948.10     4995.95     63.72 o 
   3   7   0     1514.14     1496.00     14.93 o 
   4   7   0     5841.94     5744.17     63.34 o 
   5   7   0      932.62      836.50     12.87 o 
   6   7   0     1558.73     1575.74     23.45 o 
   7   7   0     1120.06     1074.02     20.50 o 
   8   7   0       80.45       73.99      9.17 o 
   9   7   0      226.94      285.50     11.40 o 
  10   7   0      121.34      140.24      8.91 o 
  11   7   0      305.55      294.21     12.41 o 
  12   7   0      886.61      852.94     20.64 o 
  13   7   0        5.48        6.45      8.23 o 
   0   8   0     2827.87     2826.24     59.33 o 
   1   8   0       59.41       91.52      7.68 o 
   2   8   0      485.12      493.38     25.22 o 
   3   8   0      979.16      972.15     19.91 o 
   4   8   0      208.59      203.96      7.83 o 
   5   8   0      586.59      552.77     10.93 o 
   6   8   0      809.50      827.79     16.71 o 
   7   8   0      579.48      563.23     14.25 o 
   8   8   0       77.86       81.72      7.24 o 
   9   8   0      111.35      115.13      8.54 o 
  10   8   0      260.78      284.63     12.47 o 
  11   8   0      568.59      554.82     17.13 o 
  12   8   0        6.30        9.65      8.60 o 
   1   9   0      298.90      317.84     13.32 o 
   2   9   0     1667.02     1710.29     44.80 o 
   3   9   0      190.89      192.74      7.82 o 
   4   9   0      129.31      137.88      6.24 o 
   5   9   0       48.24       44.02      4.91 o 
   6   9   0     1855.47     1831.29     27.75 o 
   7   9   0      481.32      504.51     14.41 o 
   8   9   0      258.59      249.95     10.96 o 
   9   9   0      524.48      484.21     19.74 o 
  10   9   0      218.42      225.31     12.82 o 
  11   9   0        0.56        7.49      9.23 o 
   0  10   0     2224.42     2142.57     52.28 o 
   1  10   0      330.15      302.57     18.40 o 
   2  10   0      616.33      626.53     14.26 o 
   3  10   0      741.61      758.40     23.36 o 
   4  10   0        1.24        5.20      3.97 o 
   5  10   0     1552.01     1504.18     25.17 o 
   6  10   0      414.36      390.93     12.83 o 
   7  10   0        2.23        9.45      5.86 o 
   8  10   0      773.45      837.01     19.37 o 
   9  10   0       20.95       26.57      9.35 o 
  10  10   0      179.58      182.72     14.58 o 
  11  10   0      121.78      107.12     16.85 o 
   1  11   0        6.46        8.60     15.39 o 
   2  11   0        0.37       -4.70      4.32 o 
   3  11   0      482.29      472.32     13.22 o 
   4  11   0        5.53        8.63      5.20 o 
   5  11   0        5.89        0.26      6.73 o 
   6  11   0       47.31       61.19      7.54 o 
   7  11   0       24.82       26.33     10.22 o 
   8  11   0       91.72       94.76     11.98 o 
   9  11   0       82.36       79.69     16.97 o 
  10  11   0       89.51       95.69     13.24 o 
   0  12   0      780.83      744.65     30.90 o 
   1  12   0       71.98       70.83      9.58 o 
   2  12   0      362.89      361.80     12.64 o 
   3  12   0      374.60      428.71     13.47 o 
   4  12   0       30.31       25.38     12.18 o 
   5  12   0      367.53      403.12     27.25 o 
   6  12   0      434.13      407.97     18.92 o 
   7  12   0       95.93       88.86     11.98 o 
   8  12   0      305.08      312.11     26.27 o 
   1  13   0      195.71      221.89     11.46 o 
   2  13   0      161.19      157.20      9.75 o 
   3  13   0       19.27       17.63      6.29 o 
   4  13   0      128.08      176.33     19.48 o 
   5  13   0       48.33       32.82     10.06 o 
   6  13   0       11.77       24.92      9.11 o 
   7  13   0      109.56      142.80     14.39 o 
   1  14   0       38.51       44.72      7.76 o 
   2  14   0       35.17       44.21      7.98 o 
   3  14   0       59.51       41.24     14.40 o 
   4  14   0        3.54        6.28     12.12 o 
   5  14   0       68.82       80.24     15.99 o 
 -14   1   1      104.07      109.02     13.10 o 
 -13   1   1      312.66      297.38     16.13 o 
 -12   1   1       75.46       92.69     10.16 o 
 -11   1   1      158.86      142.02     10.92 o 
 -10   1   1     1609.08     1609.31     31.43 o 
  -9   1   1     4022.97     3976.96     44.26 o 
  -8   1   1      162.88      192.99      9.01 o 
  -7   1   1     6667.55     6574.64     72.60 o 
  -6   1   1     5151.19     5231.92     43.91 o 
  -5   1   1      910.92      891.79     10.32 o 
  -4   1   1     3203.75     3052.11     26.16 o 
  -3   1   1     5017.45     5296.31     48.99 o 
  -2   1   1     1303.07     1486.91     25.57 o 
  -1   1   1     9049.03     9035.86     79.73 o 
   0   1   1     5146.43     5194.61     40.26 o 
   1   1   1    46066.98    39875.41    663.91 o 
   2   1   1     7766.55     8062.21     95.39 o 
   3   1   1      660.30      641.79      7.53 o 
   4   1   1     3353.92     3181.21     27.51 o 
   5   1   1     1628.06     1789.87     17.86 o 
   6   1   1     2183.56     1881.36     19.33 o 
   7   1   1     1453.43     1538.76     17.44 o 
   8   1   1      419.12      456.37      8.96 o 
   9   1   1     3636.97     3672.88     41.97 o 
  10   1   1      226.74      221.92      9.47 o 
  11   1   1      489.13      490.67     17.18 o 
  12   1   1      171.53      178.17     12.29 o 
  13   1   1      496.05      496.64     19.43 o 
  14   1   1      637.03      702.91     23.94 o 
 -14   2   1       56.61       46.18      9.82 o 
 -13   2   1      214.64      195.24     13.76 o 
 -12   2   1       20.28       21.47      7.94 o 
 -11   2   1       24.13       27.77     11.77 o 
 -10   2   1        1.64       -0.13      5.02 o 
  -9   2   1      215.64      234.66     10.13 o 
  -8   2   1     1746.30     1652.39     34.39 o 
  -7   2   1       14.30       20.30      2.64 o 
  -6   2   1     3490.77     3553.59     31.65 o 
  -5   2   1     3735.97     3731.55     33.99 o 
  -4   2   1     3548.62     3765.21     37.52 o 
  -3   2   1    16588.89    16969.31    190.57 o 
  -2   2   1     2180.98     2231.09     22.66 o 
  -1   2   1     3387.68     3497.76     32.81 o 
   0   2   1     5868.93     6135.46     96.44 o 
   1   2   1     4691.39     4734.43     37.81 o 
   2   2   1      919.59     1074.50     10.55 o 
   3   2   1    10935.97    11112.61     85.67 o 
   4   2   1     4020.35     3899.37     33.12 o 
   5   2   1      113.23       84.79      3.57 o 
   6   2   1      316.36      347.07      6.96 o 
   7   2   1      740.51      765.33     15.47 o 
   8   2   1      179.54      143.20      6.22 o 
   9   2   1      172.28      178.38      7.94 o 
  10   2   1      142.32      155.93      8.00 o 
  11   2   1        2.34       -1.82      4.54 o 
  12   2   1      375.50      376.18     16.33 o 
  13   2   1      240.00      271.99     15.58 o 
  14   2   1        0.07       -7.49      8.23 o 
 -14   3   1       23.99       22.70      9.74 o 
 -13   3   1       97.75      106.58     11.73 o 
 -12   3   1      277.50      293.13     15.10 o 
 -11   3   1       10.13        6.24      8.60 o 
 -10   3   1      103.18      119.37      7.97 o 
  -9   3   1      507.64      488.96     12.31 o 
  -8   3   1      376.49      438.21     11.00 o 
  -7   3   1     1334.49     1163.91     17.92 o 
  -6   3   1      340.35      416.20      7.15 o 
  -5   3   1     9662.77    10433.50    135.46 o 
  -4   3   1     6328.87     6458.74     52.30 o 
  -3   3   1     4503.27     4666.91     41.18 o 
  -2   3   1     1908.34     2116.73     19.11 o 
  -1   3   1    36157.52    35872.66    507.90 o 
   0   3   1        2.14        6.13      3.46 o 
   1   3   1     5477.94     5352.17     38.02 o 
   2   3   1       57.45       58.47      2.43 o 
   3   3   1     2298.58     2500.61     32.00 o 
   4   3   1     3799.47     3669.97     31.94 o 
   5   3   1      395.81      467.70      7.77 o 
   6   3   1     1940.83     1914.62     20.12 o 
   7   3   1      665.97      673.73     10.64 o 
   8   3   1      450.63      437.94      8.98 o 
   9   3   1      603.94      569.61     13.36 o 
  10   3   1      148.51      168.31      8.59 o 
  11   3   1      862.24      890.02     20.40 o 
  12   3   1       66.87       61.83      9.49 o 
  13   3   1      131.91      128.43     12.04 o 
  14   3   1      229.15      271.72     29.79 o 
 -14   4   1      195.18      219.97     31.98 o 
 -13   4   1      579.01      659.03     22.89 o 
 -12   4   1       18.59       16.18     10.37 o 
 -11   4   1      880.68      882.80     18.65 o 
 -10   4   1      705.28      724.30     16.08 o 
  -9   4   1      298.85      306.59     10.47 o 
  -8   4   1     3104.26     3167.37     37.68 o 
  -7   4   1      406.39      383.84     10.22 o 
  -6   4   1     1407.02     1202.97     15.28 o 
  -5   4   1     5634.09     5666.12     70.57 o 
  -4   4   1      721.79      783.09     12.24 o 
  -3   4   1    10882.77    10854.16     74.66 o 
  -2   4   1    17235.99    17504.53    316.98 o 
  -1   4   1    23285.04    22967.16    220.13 o 
   0   4   1     3675.16     3613.97     44.35 o 
   1   4   1      582.66      592.02      7.83 o 
   2   4   1     7076.88     6852.60     55.14 o 
   3   4   1       33.88       27.09      3.32 o 
   4   4   1       39.37       69.73      8.45 o 
   5   4   1    14414.59    15082.57    122.82 o 
   6   4   1        0.56        4.18      2.59 o 
   7   4   1       58.09       37.14      3.38 o 
   8   4   1      685.87      663.54     14.01 o 
   9   4   1       30.64       23.50      4.78 o 
  10   4   1      455.81      477.74     13.39 o 
  11   4   1      142.90      153.03      8.90 o 
  12   4   1      295.59      318.02     15.83 o 
  13   4   1      797.20      801.33     24.66 o 
  14   4   1       10.17       18.37      9.31 o 
 -14   5   1        5.00        3.17      8.66 o 
 -13   5   1       75.63       54.09     15.29 o 
 -12   5   1        1.01       -4.27      7.11 o 
 -11   5   1        9.14       12.63      5.76 o 
 -10   5   1      174.31      148.61      8.56 o 
  -9   5   1       37.72       51.78      6.02 o 
  -8   5   1        0.15        2.66      4.05 o 
  -7   5   1     1135.97     1179.10     25.77 o 
  -6   5   1      864.79      846.70     17.61 o 
  -5   5   1       15.54       15.42      4.58 o 
  -4   5   1     1705.73     1832.00     19.16 o 
  -3   5   1     2034.89     2159.67     18.57 o 
  -2   5   1       42.28       54.45      3.55 o 
  -1   5   1     4966.47     5374.65     64.37 o 
   0   5   1      107.08      132.05      6.17 o 
   1   5   1     2004.45     2147.38     24.06 o 
   2   5   1     1178.56     1208.04     11.85 o 
   3   5   1      562.23      598.60      9.58 o 
   4   5   1     1889.36     1882.23     32.98 o 
   5   5   1      354.09      409.49      7.95 o 
   6   5   1      100.67      118.56      7.75 o 
   7   5   1      148.84      161.28      5.99 o 
   8   5   1        0.03       -1.29      5.14 o 
   9   5   1        6.37        1.79      4.19 o 
  10   5   1       65.31       54.15      6.48 o 
  11   5   1      443.38      409.53     13.61 o 
  12   5   1        6.85        1.09      6.09 o 
  13   5   1       73.91       53.52     12.63 o 
  14   5   1        2.85       18.21     13.64 o 
 -13   6   1      315.78      337.51     17.45 o 
 -12   6   1       61.33       52.20      9.79 o 
 -11   6   1      601.91      597.15     16.21 o 
 -10   6   1     1265.77     1261.49     23.00 o 
  -9   6   1      349.48      371.98     16.14 o 
  -8   6   1     2229.55     2288.84     41.59 o 
  -7   6   1       74.27       85.89      6.22 o 
  -6   6   1     2747.46     2723.99     33.39 o 
  -5   6   1     2532.82     2460.22     25.22 o 
  -4   6   1     1667.85     1861.42     17.46 o 
  -3   6   1    23358.60    23233.21    207.31 o 
  -2   6   1     2732.96     2736.35     30.73 o 
  -1   6   1     3266.65     3105.39     66.69 o 
   0   6   1      112.91       63.47      5.65 o 
   1   6   1        2.92       -0.35      2.94 o 
   2   6   1     4484.16     4174.61     36.60 o 
   3   6   1     8605.45     8793.19     71.45 o 
   4   6   1     2712.25     2733.98     26.11 o 
   5   6   1     1173.34     1142.46     19.73 o 
   6   6   1      486.98      475.42      9.90 o 
   7   6   1     1201.48     1142.28     19.22 o 
   8   6   1      909.62      957.38     25.22 o 
   9   6   1       15.07       13.15      5.15 o 
  10   6   1      239.86      260.64     10.76 o 
  11   6   1        5.74       15.74      5.99 o 
  12   6   1      158.92      173.18     14.47 o 
  13   6   1      761.00      810.13     36.99 o 
 -13   7   1       18.35        0.66      9.02 o 
 -12   7   1       77.85       80.78      8.97 o 
 -11   7   1       12.57       18.15      7.66 o 
 -10   7   1      676.92      631.52     16.49 o 
  -9   7   1       19.35       31.03      9.30 o 
  -8   7   1       39.48       40.89      5.96 o 
  -7   7   1      305.97      303.34     10.59 o 
  -6   7   1      683.87      654.08     30.36 o 
  -5   7   1       71.27       78.40      4.80 o 
  -4   7   1     6081.37     5949.56     45.53 o 
  -3   7   1     1649.39     1737.58     28.78 o 
  -2   7   1     1116.25     1108.71     20.90 o 
  -1   7   1       59.04       49.78      9.42 o 
   0   7   1      416.77      416.85     12.20 o 
   1   7   1     3197.27     3297.05     45.58 o 
   2   7   1      182.77      213.50      5.90 o 
   3   7   1     3024.99     3211.86     26.93 o 
   4   7   1        2.09       14.41      7.51 o 
   5   7   1      260.35      261.41     12.26 o 
   6   7   1      288.91      290.35     10.11 o 
   7   7   1      169.61      176.39      8.42 o 
   8   7   1      561.51      596.60     18.96 o 
   9   7   1        3.15        7.95      5.08 o 
  10   7   1      118.00       95.29      8.01 o 
  11   7   1      297.74      296.73     12.47 o 
  12   7   1       72.37       69.51     10.88 o 
  13   7   1        2.38       10.33      9.04 o 
 -12   8   1        3.19        5.65      6.49 o 
 -11   8   1      455.65      414.31     14.96 o 
 -10   8   1      368.21      338.79     25.42 o 
  -9   8   1      256.63      279.41     11.64 o 
  -8   8   1      796.84      823.82     19.57 o 
  -7   8   1        4.36       10.66      5.09 o 
  -6   8   1       16.06       16.64      4.83 o 
  -5   8   1     1055.92     1035.84     23.70 o 
  -4   8   1      185.91      179.08      5.70 o 
  -3   8   1     5580.02     5495.61     70.76 o 
  -2   8   1      175.62      165.40     11.42 o 
  -1   8   1      623.41      679.92     18.72 o 
   0   8   1     2077.52     2129.82     34.12 o 
   1   8   1      509.14      536.95     14.87 o 
   2   8   1      472.44      441.30      8.88 o 
   3   8   1     2390.44     2433.12     29.74 o 
   4   8   1        7.91       11.71      3.75 o 
   5   8   1      557.35      557.25     15.76 o 
   6   8   1       90.23       79.59      6.42 o 
   7   8   1     1207.31     1189.16     20.94 o 
   8   8   1      609.28      616.57     25.63 o 
   9   8   1       31.28       29.40      6.12 o 
  10   8   1       83.68      117.58     11.49 o 
  11   8   1      153.52      136.31     19.64 o 
  12   8   1       21.46       23.86     11.67 o 
 -11   9   1       41.67       48.14      8.24 o 
 -10   9   1      657.63      635.77     17.77 o 
  -9   9   1      305.76      324.95     13.08 o 
  -8   9   1        0.10       -2.20      5.29 o 
  -7   9   1       18.34       38.16      6.28 o 
  -6   9   1     1381.37     1292.20     22.56 o 
  -5   9   1     4634.48     4635.50     68.26 o 
  -4   9   1     3064.45     2905.27     29.89 o 
  -3   9   1      178.45      192.26     10.20 o 
  -2   9   1     1227.96     1298.69     25.90 o 
  -1   9   1     1915.75     1809.51     31.78 o 
   0   9   1       37.37       35.59      6.16 o 
   1   9   1     5064.69     5035.69     95.68 o 
   2   9   1        0.74        5.64      3.87 o 
   3   9   1      559.22      580.32     12.92 o 
   4   9   1      220.64      218.41     10.92 o 
   5   9   1        0.34        3.49      4.07 o 
   6   9   1      906.26      898.07     18.24 o 
   7   9   1      101.57       78.77      7.18 o 
   8   9   1       16.04       17.95      9.88 o 
   9   9   1      782.25      784.01     24.25 o 
  10   9   1        0.05       -0.65      7.67 o 
  11   9   1      241.70      284.79     17.75 o 
 -11  10   1       97.17      105.26     24.11 o 
 -10  10   1       11.75        5.49      6.76 o 
  -9  10   1      186.83      198.10     11.17 o 
  -8  10   1       40.48       63.16     13.44 o 
  -7  10   1        1.02        1.12      5.45 o 
  -6  10   1        1.92        7.72      5.61 o 
  -5  10   1      408.17      394.10     12.85 o 
  -4  10   1       29.69       28.73      4.92 o 
  -3  10   1       16.09       19.34      7.18 o 
  -2  10   1       54.32       45.21      6.92 o 
  -1  10   1      306.46      304.43     13.18 o 
   0  10   1        6.59        8.63     11.90 o 
   1  10   1      719.36      735.43     15.72 o 
   2  10   1      303.73      344.55     17.77 o 
   3  10   1      830.97      813.26     16.40 o 
   4  10   1      523.77      511.09     16.42 o 
   5  10   1       80.41       79.31     13.61 o 
   6  10   1      122.73      115.97     11.28 o 
   7  10   1      295.63      279.58     15.23 o 
   8  10   1        3.11       -1.52      8.03 o 
   9  10   1       21.67        9.50      8.71 o 
  10  10   1        2.94       -4.54      8.56 o 
  11  10   1       48.89       63.91     21.32 o 
 -10  11   1      447.26      446.05     21.18 o 
  -9  11   1       54.73       53.70      8.46 o 
  -8  11   1        0.83        2.08      6.28 o 
  -7  11   1     1075.26     1077.21     22.62 o 
  -6  11   1      641.20      611.93     23.57 o 
  -5  11   1     1164.28     1157.95     28.54 o 
  -4  11   1      879.78      987.47     37.37 o 
  -3  11   1       15.35       11.00      4.94 o 
  -2  11   1      314.34      315.16     13.92 o 
  -1  11   1      830.20      841.66     22.20 o 
   0  11   1      154.88      152.06     19.51 o 
   1  11   1     1924.13     1930.35     28.84 o 
   2  11   1       41.46       45.96      6.18 o 
   3  11   1      738.32      741.84     22.05 o 
   4  11   1      320.47      319.93     14.21 o 
   5  11   1       24.05       17.26     10.60 o 
   6  11   1      807.02      798.25     26.71 o 
   7  11   1      340.99      316.49     17.02 o 
   8  11   1      102.63      104.17     12.29 o 
   9  11   1      242.62      289.88     21.10 o 
  10  11   1       52.40       38.61     11.26 o 
  -8  12   1      386.73      353.92     19.20 o 
  -7  12   1       64.71       39.20      7.89 o 
  -6  12   1      154.03      131.23     14.37 o 
  -5  12   1        3.14        2.08      7.47 o 
  -4  12   1        1.61       14.47     11.36 o 
  -3  12   1       36.98       55.88      7.90 o 
  -2  12   1        9.04       18.97      9.96 o 
  -1  12   1      701.19      673.86     20.90 o 
   0  12   1      247.13      258.24     19.80 o 
   1  12   1       70.96       53.23      8.12 o 
   2  12   1       83.25      107.68      9.08 o 
   3  12   1        0.36        1.40      5.03 o 
   4  12   1       56.19       46.32      8.89 o 
   5  12   1       56.43       52.41     14.28 o 
   6  12   1        0.97        0.31     11.20 o 
   7  12   1       47.39       40.70     10.08 o 
   8  12   1       81.34       77.58     12.34 o 
  -7  13   1      379.23      371.05     38.04 o 
  -6  13   1       12.33       14.08      9.33 o 
  -5  13   1      213.93      213.54     15.20 o 
  -4  13   1      266.99      259.83     22.08 o 
  -3  13   1       46.33       53.36     14.34 o 
  -2  13   1       52.67       55.33     11.61 o 
  -1  13   1      441.16      467.11     28.33 o 
   0  13   1       21.76       21.57      6.78 o 
   1  13   1      442.65      454.13     21.87 o 
   2  13   1        3.65        0.18      5.59 o 
   3  13   1      118.34      123.76      9.30 o 
   4  13   1      306.21      317.88     24.49 o 
   5  13   1        7.96       11.29     11.23 o 
   6  13   1       66.74       64.59     11.46 o 
   7  13   1      201.18      182.42     15.50 o 
  -5  14   1       10.22       11.91      9.54 o 
  -4  14   1       21.27       26.98      9.88 o 
  -3  14   1      444.67      451.95     28.81 o 
  -2  14   1       22.43       39.42      9.42 o 
  -1  14   1      112.32      122.21     21.79 o 
   0  14   1       95.74      116.05     22.39 o 
   1  14   1        7.40       13.42      6.89 o 
   2  14   1      381.55      383.21     14.64 o 
   3  14   1      156.87      155.01     18.97 o 
   4  14   1       29.48       18.53     13.58 o 
 -14   0   2      263.28      274.80     22.71 o 
 -13   0   2      535.13      562.23     29.25 o 
 -12   0   2       93.20       71.06     13.20 o 
 -11   0   2      112.09      111.99     14.34 o 
 -10   0   2      390.29      402.59     22.08 o 
  -9   0   2     5521.15     5515.30    102.98 o 
  -8   0   2     7698.33     7581.39     89.11 o 
  -7   0   2       72.40       76.30      4.97 o 
  -6   0   2    11315.28    11107.59    150.19 o 
  -5   0   2     7743.24     7546.91     92.54 o 
  -4   0   2     1527.89     1384.98     63.80 o 
  -3   0   2    10166.87    10165.46    111.13 o 
  -2   0   2        7.08       29.88      3.36 o 
  -1   0   2     5012.73     5117.44     46.84 o 
   0   0   2     6901.60     6671.42     75.71 o 
   1   0   2     4151.62     3801.77     44.94 o 
   2   0   2     6766.43     7142.15     78.55 o 
   3   0   2     1771.31     1708.80     23.48 o 
   4   0   2     1738.14     1596.80     22.40 o 
   5   0   2       64.15      112.32      5.45 o 
   6   0   2      563.05      574.27     22.11 o 
   7   0   2     3085.76     3002.56     41.05 o 
   8   0   2       19.69       10.42      4.32 o 
   9   0   2      823.73      735.00     36.48 o 
  10   0   2     6354.52     6761.72     84.83 o 
  11   0   2      192.56      201.33     17.32 o 
  12   0   2      211.42      227.59     18.78 o 
  13   0   2      256.00      280.96     21.83 o 
  14   0   2      419.12      471.37     27.98 o 
 -14   1   2        2.29       15.26      8.90 o 
 -13   1   2       72.80       61.02      9.95 o 
 -12   1   2      546.91      524.57     38.32 o 
 -11   1   2      246.48      236.70     12.92 o 
 -10   1   2       22.73       34.62      7.15 o 
  -9   1   2        3.17        4.86      5.26 o 
  -8   1   2      137.09      119.59      6.22 o 
  -7   1   2      438.91      409.86      7.21 o 
  -6   1   2      295.31      295.46      5.61 o 
  -5   1   2     1241.45     1280.61     13.23 o 
  -4   1   2     1386.42     1418.66     16.82 o 
  -3   1   2      989.41     1043.72     15.31 o 
  -2   1   2        4.08       -1.84      3.53 o 
  -1   1   2      318.15      315.90      3.76 o 
   0   1   2      347.58      321.03      3.85 o 
   1   1   2     4318.04     4201.11     50.27 o 
   2   1   2     1682.08     1771.49     16.01 o 
   3   1   2       16.86       22.40      1.77 o 
   4   1   2       52.43       61.79      2.95 o 
   5   1   2       40.58       58.05      4.23 o 
   6   1   2     1895.95     1964.05     24.00 o 
   7   1   2        9.14       16.58      2.74 o 
   8   1   2       79.46       69.21      4.25 o 
   9   1   2      461.05      458.60      9.81 o 
  10   1   2      192.92      210.63      9.94 o 
  11   1   2       53.74       58.36      8.28 o 
  12   1   2      261.88      254.40     14.09 o 
  13   1   2      375.14      366.90     22.30 o 
  14   1   2      114.94      102.86     11.75 o 
 -14   2   2      647.16      717.56     24.85 o 
 -13   2   2       54.22       68.12     11.71 o 
 -12   2   2       26.82       18.23     12.34 o 
 -11   2   2      637.59      630.62     20.10 o 
 -10   2   2      404.42      415.08     15.88 o 
  -9   2   2     2159.52     2092.42     28.04 o 
  -8   2   2     3784.69     3770.13     41.93 o 
  -7   2   2       62.52       54.91      6.24 o 
  -6   2   2     1627.99     1414.59     19.04 o 
  -5   2   2      565.94      484.76      9.34 o 
  -4   2   2     1441.07     1428.98     19.52 o 
  -3   2   2    10666.16    10431.71     93.47 o 
  -2   2   2      188.40      204.90      4.76 o 
  -1   2   2    15473.49    15401.90    103.18 o 
   0   2   2     3440.77     3640.33     34.72 o 
   1   2   2      601.33      699.65      9.35 o 
   2   2   2     3428.17     3416.92     33.67 o 
   3   2   2      181.48      180.11      3.94 o 
   4   2   2     3037.53     3014.60     26.84 o 
   5   2   2     1532.25     1401.12     15.35 o 
   6   2   2       14.54       23.03      2.74 o 
   7   2   2       55.97      132.68      7.29 o 
   8   2   2      637.91      621.55     10.89 o 
   9   2   2     1851.38     1867.37     22.05 o 
  10   2   2      930.50      924.76     17.93 o 
  11   2   2       68.31       57.23      6.98 o 
  12   2   2      562.26      598.63     19.85 o 
  13   2   2      271.07      289.04     22.91 o 
  14   2   2      375.99      346.23     18.27 o 
 -14   3   2       38.12       22.02      9.60 o 
 -13   3   2      350.19      370.45     17.61 o 
 -12   3   2      143.66      152.15     12.25 o 
 -11   3   2       17.79       11.76      7.16 o 
 -10   3   2      836.03      856.27     19.39 o 
  -9   3   2     1009.11      991.54     17.92 o 
  -8   3   2      555.19      531.52     20.25 o 
  -7   3   2     2047.91     1896.50     24.76 o 
  -6   3   2      108.31      100.95      7.91 o 
  -5   3   2     5827.11     5957.94     58.17 o 
  -4   3   2    10561.33    10651.36    157.36 o 
  -3   3   2       12.78       26.72      3.12 o 
  -2   3   2     9063.54     8834.72     96.78 o 
  -1   3   2        1.90        4.32      1.20 o 
   0   3   2        8.19       13.18      2.06 o 
   1   3   2     2278.17     2208.68     23.52 o 
   2   3   2       19.25       23.85      2.87 o 
   3   3   2     2201.56     2038.23     25.54 o 
   4   3   2      112.05      151.74      5.00 o 
   5   3   2      484.09      447.98      7.77 o 
   6   3   2     1732.48     1604.97     17.93 o 
   7   3   2      995.40     1097.72     14.60 o 
   8   3   2     1298.86     1362.46     17.46 o 
   9   3   2      572.94      599.25     13.82 o 
  10   3   2      160.65      165.03      9.21 o 
  11   3   2      655.81      641.24     15.68 o 
  12   3   2      122.28      129.90     11.24 o 
  13   3   2      926.10      970.01     43.91 o 
  14   3   2       87.79      122.04     12.56 o 
 -14   4   2      154.83      166.59     14.14 o 
 -13   4   2        0.85       17.95      8.79 o 
 -12   4   2       59.88       52.27     14.56 o 
 -11   4   2      253.13      257.07     14.31 o 
 -10   4   2      240.30      230.50     10.02 o 
  -9   4   2      288.35      285.14     10.13 o 
  -8   4   2      116.63       93.23      6.65 o 
  -7   4   2      414.24      387.48     10.36 o 
  -6   4   2        2.40        6.66      3.15 o 
  -5   4   2       58.98       44.34      4.81 o 
  -4   4   2      667.23      691.87      9.19 o 
  -3   4   2     1960.17     1989.58     27.58 o 
  -2   4   2      490.33      511.98      7.45 o 
  -1   4   2       86.78      120.05      5.59 o 
   0   4   2        2.43        3.16      1.90 o 
   1   4   2       23.68       34.55      2.24 o 
   2   4   2     1077.47     1108.12     14.75 o 
   3   4   2      200.95      211.66      4.77 o 
   4   4   2      358.68      350.60      6.47 o 
   5   4   2      331.88      317.54      6.86 o 
   6   4   2        1.26        3.70      2.48 o 
   7   4   2       75.82       52.94      5.11 o 
   8   4   2       58.55       58.93      4.43 o 
   9   4   2       33.86       33.37      5.13 o 
  10   4   2       54.39       51.47      9.11 o 
  11   4   2       48.30       45.67      6.46 o 
  12   4   2      153.82      137.68     12.58 o 
  13   4   2      297.20      276.83     26.93 o 
  14   4   2       18.28       -0.57     11.17 o 
 -14   5   2        4.10       -5.79      8.49 o 
 -13   5   2      529.32      543.68     21.62 o 
 -12   5   2      863.84      841.48     43.21 o 
 -11   5   2        0.51       -2.18      5.34 o 
 -10   5   2      778.74      805.25     23.35 o 
  -9   5   2      759.20      777.29     19.32 o 
  -8   5   2      820.38      824.70     16.43 o 
  -7   5   2     3751.03     3757.77     64.82 o 
  -6   5   2      363.51      379.73     13.40 o 
  -5   5   2     1686.27     1626.75     17.75 o 
  -4   5   2     5923.72     5888.97     43.28 o 
  -3   5   2     1726.18     1761.44     18.37 o 
  -2   5   2     6859.32     6630.53     97.24 o 
  -1   5   2     4119.25     4221.48     55.88 o 
   0   5   2      978.66      895.18     15.95 o 
   1   5   2      592.98      501.18      7.97 o 
   2   5   2      321.89      341.95      6.28 o 
   3   5   2     3328.45     3191.42     29.02 o 
   4   5   2     2748.39     2556.94     24.58 o 
   5   5   2      123.20       86.80      4.54 o 
   6   5   2     1810.06     1794.33     20.35 o 
   7   5   2        3.89        6.81      3.02 o 
   8   5   2     1189.49     1205.67     36.00 o 
   9   5   2      662.44      674.36     15.24 o 
  10   5   2       47.08       50.28      6.45 o 
  11   5   2     1633.69     1661.63     27.43 o 
  12   5   2       36.54       15.89     11.42 o 
  13   5   2      548.91      537.67     30.46 o 
 -13   6   2       56.43       29.01     20.49 o 
 -12   6   2       31.30       31.03      9.07 o 
 -11   6   2       10.16       19.08      6.29 o 
 -10   6   2       43.01       41.10      7.18 o 
  -9   6   2       14.59       12.26      5.11 o 
  -8   6   2      440.84      456.94     12.48 o 
  -7   6   2       35.07       46.88      5.39 o 
  -6   6   2     1040.21     1006.95     21.24 o 
  -5   6   2      821.53      797.24     21.97 o 
  -4   6   2       97.89      103.39      3.75 o 
  -3   6   2      838.30      830.90     14.51 o 
  -2   6   2      478.83      495.76     10.97 o 
  -1   6   2     1072.38     1126.51     20.06 o 
   0   6   2      124.89      145.87     10.79 o 
   1   6   2        5.57        1.38      2.01 o 
   2   6   2        1.53        2.95      2.55 o 
   3   6   2       78.54       85.59      4.86 o 
   4   6   2      427.18      455.49      8.21 o 
   5   6   2      604.56      634.30      9.98 o 
   6   6   2      754.18      761.76     12.24 o 
   7   6   2       16.29       19.68      3.64 o 
   8   6   2      104.51      130.93      8.82 o 
   9   6   2       23.80       23.46      5.34 o 
  10   6   2      227.09      219.53     10.37 o 
  11   6   2        7.53       10.84     16.85 o 
  12   6   2        1.16        4.57      7.79 o 
  13   6   2       14.61        3.62      9.20 o 
 -13   7   2       73.16       94.66     11.96 o 
 -12   7   2      310.27      302.75     16.84 o 
 -11   7   2      107.12       90.94      8.63 o 
 -10   7   2      995.63      999.30     20.94 o 
  -9   7   2      154.03      166.04     13.97 o 
  -8   7   2      388.95      398.13     12.53 o 
  -7   7   2      897.26      885.11     17.50 o 
  -6   7   2        5.91        7.03      6.51 o 
  -5   7   2     2065.95     1975.17     26.92 o 
  -4   7   2     1553.62     1508.39     15.65 o 
  -3   7   2      201.57      207.51      8.00 o 
  -2   7   2     4053.52     4068.22     43.64 o 
  -1   7   2     1417.09     1499.66     25.58 o 
   0   7   2      209.53      144.54     10.66 o 
   1   7   2      351.52      282.24      6.90 o 
   2   7   2       10.51       12.62      2.70 o 
   3   7   2     1000.17      952.06     17.71 o 
   4   7   2     1248.30     1240.97     15.41 o 
   5   7   2      673.16      649.22     12.79 o 
   6   7   2     1746.15     1717.01     20.87 o 
   7   7   2        9.83        8.74      4.43 o 
   8   7   2      670.63      705.02     15.81 o 
   9   7   2      311.25      318.88     15.14 o 
  10   7   2      188.73      176.39     16.47 o 
  11   7   2      815.34      894.36     42.26 o 
  12   7   2      163.31      140.23     13.26 o 
  13   7   2      257.26      250.72     34.14 o 
 -12   8   2       40.92       36.34      8.10 o 
 -11   8   2      653.90      671.83     18.50 o 
 -10   8   2       65.91       50.80      7.37 o 
  -9   8   2      675.86      642.33     30.76 o 
  -8   8   2     1154.29     1110.43     21.27 o 
  -7   8   2      926.27      879.75     18.08 o 
  -6   8   2      926.53      918.24     18.10 o 
  -5   8   2       89.29       68.31      6.13 o 
  -4   8   2     1149.79     1110.23     13.50 o 
  -3   8   2     2091.71     2072.89     27.12 o 
  -2   8   2       10.25       11.27      4.37 o 
  -1   8   2     1772.25     1696.74     29.11 o 
   0   8   2     1837.61     1878.63     25.18 o 
   1   8   2     1308.75     1359.09     17.30 o 
   2   8   2     1197.32     1200.27     19.43 o 
   3   8   2      272.93      302.70     10.81 o 
   4   8   2     1000.71     1032.06     19.26 o 
   5   8   2     1343.62     1301.20     20.07 o 
   6   8   2      881.98      869.81     14.34 o 
   7   8   2       51.99       64.24      6.46 o 
   8   8   2      182.77      194.12     22.97 o 
   9   8   2      689.29      682.97     21.73 o 
  10   8   2      183.33      211.06     14.01 o 
  11   8   2        1.73        0.87      8.03 o 
  12   8   2      248.91      244.36     16.19 o 
 -11   9   2       12.25       21.38      7.42 o 
 -10   9   2      229.61      242.50     17.54 o 
  -9   9   2        0.78       -2.40      5.66 o 
  -8   9   2      679.67      664.11     16.86 o 
  -7   9   2      366.73      351.15     12.37 o 
  -6   9   2      275.48      246.84     10.61 o 
  -5   9   2     2062.59     2037.00     29.45 o 
  -4   9   2      299.58      294.73      9.79 o 
  -3   9   2      218.34      212.76     12.63 o 
  -2   9   2     1525.30     1487.77     28.04 o 
  -1   9   2      113.39      129.25      8.87 o 
   0   9   2      180.60      191.97      8.28 o 
   1   9   2      639.97      648.60     11.87 o 
   2   9   2      269.95      291.69      8.06 o 
   3   9   2      564.29      607.69     17.26 o 
   4   9   2     2213.82     2250.40     66.91 o 
   5   9   2       51.44       66.06      5.91 o 
   6   9   2        1.83        7.86      4.96 o 
   7   9   2      489.50      461.19     18.02 o 
   8   9   2      190.50      208.36     29.28 o 
   9   9   2      250.28      230.97     16.27 o 
  10   9   2       61.90       49.10     10.32 o 
  11   9   2       72.03       70.89     11.58 o 
 -11  10   2      378.04      360.85     18.96 o 
 -10  10   2       12.63        3.82      6.45 o 
  -9  10   2      461.67      485.75     15.84 o 
  -8  10   2      815.95      753.20     29.18 o 
  -7  10   2      133.32      140.91      9.13 o 
  -6  10   2     1473.04     1473.30     25.47 o 
  -5  10   2     1189.00     1123.85     21.50 o 
  -4  10   2      660.23      689.46     20.10 o 
  -3  10   2     1182.39     1184.49     25.65 o 
  -2  10   2       23.34       27.20      6.31 o 
  -1  10   2     1272.59     1274.85     35.40 o 
   0  10   2     1308.96     1324.47     23.72 o 
   1  10   2      130.43      138.37      8.23 o 
   2  10   2     2038.17     2049.08     28.92 o 
   3  10   2      109.96      128.74     11.14 o 
   4  10   2      240.35      245.12     12.23 o 
   5  10   2      207.91      244.53     15.07 o 
   6  10   2      215.80      199.97     13.12 o 
   7  10   2     1038.93     1080.46     27.72 o 
   8  10   2      115.21      132.99     17.13 o 
   9  10   2      259.29      269.12     16.95 o 
  10  10   2      193.76      195.48     15.36 o 
 -10  11   2        0.55       -2.35      6.89 o 
  -9  11   2      190.62      168.16     11.42 o 
  -8  11   2       40.52       45.13      8.03 o 
  -7  11   2      450.69      408.36     16.95 o 
  -6  11   2      167.70      150.04      9.78 o 
  -5  11   2      180.78      160.47     14.43 o 
  -4  11   2       30.95       24.11      7.64 o 
  -3  11   2      107.85      116.56     11.87 o 
  -2  11   2      115.45      122.39     10.04 o 
  -1  11   2        3.96       16.05      6.30 o 
   0  11   2       40.08       42.45      6.37 o 
   1  11   2      284.12      272.68     10.93 o 
   2  11   2      203.71      215.53      9.92 o 
   3  11   2       39.09       44.22      7.98 o 
   4  11   2        5.89        6.21      6.37 o 
   5  11   2       81.95       76.87      9.18 o 
   6  11   2       32.20       27.41      8.52 o 
   7  11   2       22.37       23.78      8.76 o 
   8  11   2       67.81       37.79     10.35 o 
   9  11   2       36.86       19.26     10.95 o 
  -8  12   2      147.95      142.11     10.83 o 
  -7  12   2        1.92        3.47      6.49 o 
  -6  12   2      988.32      960.65     27.81 o 
  -5  12   2       75.95       41.13      9.09 o 
  -4  12   2      887.35      887.81     25.09 o 
  -3  12   2      286.91      264.46     20.43 o 
  -2  12   2      303.58      281.41     14.28 o 
  -1  12   2      256.47      271.56     13.79 o 
   0  12   2      925.12      911.15     19.85 o 
   1  12   2      106.54      116.47      8.44 o 
   2  12   2      450.74      481.71     14.53 o 
   3  12   2       15.59       -1.02     15.20 o 
   4  12   2      525.54      561.51     19.71 o 
   5  12   2      516.31      571.49     29.82 o 
   6  12   2        1.61        1.83      9.49 o 
   7  12   2      339.34      360.83     29.60 o 
   8  12   2       10.82       18.27      9.84 o 
  -7  13   2      668.53      629.42     24.42 o 
  -6  13   2       16.73       31.02     10.09 o 
  -5  13   2      545.45      552.76     38.77 o 
  -4  13   2      171.39      173.10     13.55 o 
  -3  13   2       27.48       39.40     13.13 o 
  -2  13   2       77.06      109.86     16.69 o 
  -1  13   2       74.00       93.29     13.11 o 
   0  13   2      576.97      541.34     16.40 o 
   1  13   2      564.49      507.06     15.69 o 
   2  13   2        0.92        0.10      6.04 o 
   3  13   2      126.66      139.07     14.66 o 
   4  13   2        4.37       10.85     11.87 o 
   5  13   2       73.04       48.67     14.59 o 
   6  13   2        9.26        9.26      9.12 o 
  -4  14   2       85.01       87.85     12.12 o 
  -3  14   2        7.45       14.28     11.93 o 
  -2  14   2        5.24        2.17     11.14 o 
  -1  14   2        1.85        4.19      6.60 o 
   0  14   2      293.58      295.51     13.59 o 
   1  14   2       67.96       85.20     14.46 o 
   2  14   2      225.80      210.58     11.87 o 
   3  14   2        1.00        7.49      8.88 o 
   4  14   2        9.60      -16.27     10.85 o 
 -14   1   3       64.93       42.88     15.23 o 
 -13   1   3      693.34      738.71     24.14 o 
 -12   1   3      831.52      773.64     23.53 o 
 -11   1   3      206.29      218.77     13.18 o 
 -10   1   3     1838.69     1826.73     34.79 o 
  -9   1   3       13.24        6.75      5.86 o 
  -8   1   3     3554.51     3548.25     39.61 o 
  -7   1   3     4709.05     4691.07     48.44 o 
  -6   1   3        2.09       13.83      3.45 o 
  -5   1   3     8283.39     7892.95     73.64 o 
  -4   1   3     1073.22     1009.28     13.37 o 
  -3   1   3     7646.75     7640.45     53.37 o 
  -2   1   3      906.55      797.05      7.09 o 
  -1   1   3     4616.68     4860.79     36.27 o 
   0   1   3    18721.36    18418.23    126.37 o 
   1   1   3    22007.15    21936.50    196.50 o 
   2   1   3      156.08      199.11      3.77 o 
   3   1   3     2326.64     2061.62     30.43 o 
   4   1   3       20.58       16.48      2.02 o 
   5   1   3      323.82      269.46      5.88 o 
   6   1   3     1648.80     1576.27     17.99 o 
   7   1   3      213.47      200.96      9.01 o 
   8   1   3     5302.71     5297.20     47.51 o 
   9   1   3       12.47       12.80      3.77 o 
  10   1   3     2570.23     2565.93     35.85 o 
  11   1   3     1519.42     1630.34     25.74 o 
  12   1   3       80.53       60.63      8.93 o 
  13   1   3      707.40      741.05     42.83 o 
  14   1   3      214.64      217.16     14.85 o 
 -14   2   3      184.93      218.09     33.56 o 
 -13   2   3       99.64      106.98     11.73 o 
 -12   2   3      471.33      466.60     22.56 o 
 -11   2   3      642.98      653.34     20.75 o 
 -10   2   3      206.33      175.62     18.46 o 
  -9   2   3     1448.31     1399.93     58.82 o 
  -8   2   3      411.92      413.91     10.59 o 
  -7   2   3      714.77      674.00     12.76 o 
  -6   2   3     2269.99     2206.09     26.37 o 
  -5   2   3      201.33      221.24      7.45 o 
  -4   2   3     3006.24     2917.92     27.92 o 
  -3   2   3     1719.88     1662.65     16.13 o 
  -2   2   3     2096.90     2065.39     16.23 o 
  -1   2   3     2937.89     2778.73     19.52 o 
   0   2   3       58.96       70.65      3.87 o 
   1   2   3      505.54      573.81      8.86 o 
   2   2   3       13.32       30.12      3.09 o 
   3   2   3      336.88      360.21      5.79 o 
   4   2   3      547.99      450.24      7.12 o 
   5   2   3       58.48       78.72      4.11 o 
   6   2   3     2301.01     2261.00     23.03 o 
   7   2   3     2155.47     2187.26     31.33 o 
   8   2   3       48.34       54.66      4.26 o 
   9   2   3      410.89      404.16     17.67 o 
  10   2   3     1393.76     1365.50     22.36 o 
  11   2   3       53.94       54.71      6.75 o 
  12   2   3      206.33      205.81     13.90 o 
  13   2   3       55.21       54.43      9.59 o 
  14   2   3      150.51      156.13     13.15 o 
 -14   3   3       36.95       30.06     14.78 o 
 -13   3   3      341.38      352.75     25.60 o 
 -12   3   3      215.45      242.99     17.13 o 
 -11   3   3      364.21      397.23     26.65 o 
 -10   3   3     1408.36     1393.99     29.81 o 
  -9   3   3      188.75      211.34      9.02 o 
  -8   3   3      431.13      422.42     17.06 o 
  -7   3   3      956.01      936.25     15.95 o 
  -6   3   3       35.38       39.93      3.98 o 
  -5   3   3     8025.85     8253.00     67.09 o 
  -4   3   3     1207.63     1269.76     13.69 o 
  -3   3   3      608.72      510.42      5.94 o 
  -2   3   3      207.07      174.17      3.51 o 
  -1   3   3      413.45      447.93      5.26 o 
   0   3   3      807.47      765.34      8.82 o 
   1   3   3     1007.08      975.34     16.04 o 
   2   3   3     1755.79     1785.56     17.09 o 
   3   3   3     1355.84     1319.74     13.98 o 
   4   3   3     1399.50     1561.13     16.41 o 
   5   3   3     3465.71     3548.74     38.60 o 
   6   3   3     5097.89     5177.02     45.23 o 
   7   3   3       80.96       95.07      4.72 o 
   8   3   3      880.52      806.16     13.54 o 
   9   3   3        8.79        7.88      3.72 o 
  10   3   3      357.46      381.22     11.93 o 
  11   3   3      314.82      341.48     12.27 o 
  12   3   3       26.96       33.19      6.55 o 
  13   3   3      302.21      310.46     23.41 o 
  14   3   3      148.15      149.61     19.03 o 
 -14   4   3      322.66      312.69     23.57 o 
 -13   4   3       39.18       23.76      9.68 o 
 -12   4   3      287.16      301.82     18.05 o 
 -11   4   3     2430.03     2288.23     68.75 o 
 -10   4   3       84.30       86.16      7.14 o 
  -9   4   3     2549.37     2485.36     41.82 o 
  -8   4   3     1174.19     1095.65     18.85 o 
  -7   4   3      574.14      539.29     12.18 o 
  -6   4   3     3364.05     3019.90     61.86 o 
  -5   4   3       13.60       21.24      3.43 o 
  -4   4   3    10203.76    10403.26     82.44 o 
  -3   4   3     3723.84     3677.77     34.85 o 
  -2   4   3     2242.61     2165.72     20.57 o 
  -1   4   3     1330.94     1228.10     11.83 o 
   0   4   3       20.21       16.67      3.49 o 
   1   4   3     1354.01     1254.07     16.34 o 
   2   4   3      930.82      787.76     11.85 o 
   3   4   3      187.32      205.38      7.27 o 
   4   4   3     3112.48     2934.52     40.30 o 
   5   4   3     3363.34     3405.10     31.72 o 
   6   4   3      430.61      399.15      8.19 o 
   7   4   3      458.12      400.31     16.59 o 
   8   4   3       13.55       10.70      3.51 o 
   9   4   3     1375.46     1414.75     22.73 o 
  10   4   3      740.50      755.24     16.80 o 
  11   4   3      338.79      324.71     12.23 o 
  12   4   3     1676.90     1686.13     35.08 o 
  13   4   3        0.85        3.93     11.17 o 
  14   4   3      412.78      406.59     27.79 o 
 -14   5   3       58.11       51.87     11.63 o 
 -13   5   3        9.59        5.89      8.67 o 
 -12   5   3       38.08       34.67     10.79 o 
 -11   5   3      483.59      450.61     29.88 o 
 -10   5   3       37.75       47.04      6.48 o 
  -9   5   3       42.49       52.88      6.17 o 
  -8   5   3       81.17       88.39     10.48 o 
  -7   5   3      628.00      618.80     15.97 o 
  -6   5   3      107.61       92.43      5.84 o 
  -5   5   3        0.32        5.70      3.22 o 
  -4   5   3        5.57        7.94      2.14 o 
  -3   5   3      550.21      575.87      8.91 o 
  -2   5   3      251.04      245.46      7.08 o 
  -1   5   3      114.21      120.73      4.27 o 
   0   5   3      564.34      600.43      9.21 o 
   1   5   3      168.38      198.17      6.19 o 
   2   5   3      862.94      945.98     14.30 o 
   3   5   3     2082.45     2208.97     29.48 o 
   4   5   3       29.07       30.54      2.83 o 
   5   5   3      323.05      356.77      7.47 o 
   6   5   3       27.61       27.26      4.96 o 
   7   5   3        3.37        8.18      3.66 o 
   8   5   3        1.92        5.12      3.52 o 
   9   5   3        6.65        6.17      4.52 o 
  10   5   3       66.06       59.89      8.76 o 
  11   5   3        3.28        7.48      7.49 o 
  12   5   3       14.49        9.41      7.76 o 
  13   5   3        0.05       -0.35      8.03 o 
 -13   6   3        0.83        1.53      8.35 o 
 -12   6   3      805.71      758.12     24.62 o 
 -11   6   3     1400.67     1328.00     24.83 o 
 -10   6   3      101.62       87.29      7.60 o 
  -9   6   3     2264.02     2355.89     33.06 o 
  -8   6   3      209.64      210.17      9.39 o 
  -7   6   3     2080.03     1998.54     27.98 o 
  -6   6   3     1643.27     1611.29     23.57 o 
  -5   6   3      283.17      289.09      9.09 o 
  -4   6   3     4647.35     4441.14     39.88 o 
  -3   6   3     3085.09     2993.12     28.75 o 
  -2   6   3     3446.22     3480.30     32.24 o 
  -1   6   3     3013.03     2898.37     32.36 o 
   0   6   3      803.29      840.35     11.89 o 
   1   6   3       81.97       51.71      3.44 o 
   2   6   3      998.17      853.02     17.65 o 
   3   6   3      182.22      203.76      6.74 o 
   4   6   3     2941.39     2820.37     27.58 o 
   5   6   3      175.74      136.42      5.34 o 
   6   6   3     1086.67     1040.09     14.82 o 
   7   6   3     1801.89     1822.95     24.78 o 
   8   6   3       51.01       44.09      6.67 o 
   9   6   3      385.33      405.90     32.52 o 
  10   6   3      603.74      599.53     26.97 o 
  11   6   3      286.99      284.09     25.82 o 
  12   6   3     1403.51     1361.96     32.64 o 
  13   6   3       16.73       29.70     22.14 o 
 -13   7   3      113.24      128.02     16.27 o 
 -12   7   3       55.59       73.01     10.60 o 
 -11   7   3       26.55       17.69      6.67 o 
 -10   7   3      114.25      119.95     15.55 o 
  -9   7   3     1237.77     1158.87     22.03 o 
  -8   7   3      784.84      780.47     17.30 o 
  -7   7   3     1648.88     1583.84     42.48 o 
  -6   7   3       26.04       24.93      4.90 o 
  -5   7   3      567.64      571.44     13.08 o 
  -4   7   3        2.82        4.80      2.70 o 
  -3   7   3       11.60       27.10      5.07 o 
  -2   7   3      989.88      972.89     16.08 o 
  -1   7   3       11.26        8.66      3.20 o 
   0   7   3     1223.75     1275.26     16.27 o 
   1   7   3       10.37       11.31      2.68 o 
   2   7   3       56.60       69.39      4.89 o 
   3   7   3      141.38      148.51      6.61 o 
   4   7   3       26.43       38.53      7.62 o 
   5   7   3       85.56       77.75      5.20 o 
   6   7   3      178.64      186.24     10.35 o 
   7   7   3        3.53        5.51      4.29 o 
   8   7   3      350.83      363.79     15.01 o 
   9   7   3       17.12       20.59      7.54 o 
  10   7   3      556.65      553.77     25.22 o 
  11   7   3      254.20      253.21     15.37 o 
  12   7   3       63.42       43.56     10.59 o 
 -12   8   3      313.91      351.63     18.44 o 
 -11   8   3      103.34      104.30     12.31 o 
 -10   8   3      160.25      164.07     15.72 o 
  -9   8   3     1010.10     1028.55     21.35 o 
  -8   8   3       18.38       28.50      6.37 o 
  -7   8   3      984.87      990.80     19.70 o 
  -6   8   3     1854.96     1787.97     26.93 o 
  -5   8   3      119.45      109.48      6.99 o 
  -4   8   3      339.50      340.28      8.56 o 
  -3   8   3      309.48      300.54      8.07 o 
  -2   8   3      517.75      493.50     34.10 o 
  -1   8   3      713.94      683.23     17.23 o 
   0   8   3        0.66       -0.60      2.67 o 
   1   8   3      994.36     1029.92     19.07 o 
   2   8   3      907.46      886.33     16.02 o 
   3   8   3      165.76      172.58      7.43 o 
   4   8   3     1323.36     1289.16     25.84 o 
   5   8   3      368.82      350.29     13.44 o 
   6   8   3      152.30      148.36      9.81 o 
   7   8   3      173.50      204.84     24.81 o 
   8   8   3        2.59        7.97      6.70 o 
   9   8   3      110.09      104.93     11.14 o 
  10   8   3      329.48      327.29     21.16 o 
  11   8   3       36.64       22.80      9.52 o 
  12   8   3      373.34      378.75     19.10 o 
 -11   9   3      192.37      202.73     11.90 o 
 -10   9   3      444.76      463.65     18.12 o 
  -9   9   3      222.14      224.20     21.01 o 
  -8   9   3      384.96      379.81     13.57 o 
  -7   9   3     3184.60     3140.13     41.21 o 
  -6   9   3      219.57      206.63     13.87 o 
  -5   9   3     1350.24     1411.09     23.68 o 
  -4   9   3      325.84      321.16     15.85 o 
  -3   9   3       94.94      102.58      6.44 o 
  -2   9   3     1219.77     1222.38     24.81 o 
  -1   9   3        0.51        4.19      4.21 o 
   0   9   3     1680.99     1618.93     20.70 o 
   1   9   3       36.16       33.66      4.22 o 
   2   9   3      332.35      332.08     11.67 o 
   3   9   3      467.54      441.73     23.19 o 
   4   9   3      150.25      149.18     10.08 o 
   5   9   3     1406.06     1416.05     28.69 o 
   6   9   3      633.46      594.54     20.97 o 
   7   9   3        2.44       12.81      7.66 o 
   8   9   3      279.00      288.10     37.31 o 
   9   9   3       41.05       49.32      9.44 o 
  10   9   3      925.22      846.26     34.96 o 
  11   9   3      185.83      197.40     15.40 o 
 -10  10   3      248.70      230.95     12.53 o 
  -9  10   3       59.82       68.16      8.40 o 
  -8  10   3        0.18        7.89      6.05 o 
  -7  10   3      509.79      507.16     16.36 o 
  -6  10   3      104.82      111.05      8.64 o 
  -5  10   3      166.00      175.04     15.05 o 
  -4  10   3      165.72      144.43     10.40 o 
  -3  10   3      500.31      550.26     13.94 o 
  -2  10   3      211.49      188.97     14.94 o 
  -1  10   3      340.30      346.68     11.22 o 
   0  10   3       57.49       59.88      6.35 o 
   1  10   3      206.47      200.72      7.93 o 
   2  10   3      232.25      250.48     12.81 o 
   3  10   3       53.88       31.05      7.02 o 
   4  10   3        3.01        2.95      5.85 o 
   5  10   3      125.50      130.26     10.45 o 
   6  10   3      191.09      195.77     12.10 o 
   7  10   3       21.48       28.64      8.91 o 
   8  10   3       47.77       43.95      9.80 o 
   9  10   3        0.89        8.55      8.85 o 
  10  10   3      185.55      166.14     22.78 o 
  -9  11   3        3.34        2.71      8.97 o 
  -8  11   3      235.60      262.04     26.95 o 
  -7  11   3      676.07      676.49     21.31 o 
  -6  11   3      118.88      115.78      9.11 o 
  -5  11   3      837.07      878.89     24.66 o 
  -4  11   3      232.71      235.22     13.09 o 
  -3  11   3      260.78      259.31     13.35 o 
  -2  11   3      973.80      961.02     19.52 o 
  -1  11   3       80.70       88.08      7.50 o 
   0  11   3     1348.02     1324.71     19.83 o 
   1  11   3      511.35      493.72     14.19 o 
   2  11   3       30.09       30.43      7.67 o 
   3  11   3      361.35      356.28     15.27 o 
   4  11   3        2.17        2.40      6.61 o 
   5  11   3      584.72      607.71     20.14 o 
   6  11   3      320.84      361.16     24.87 o 
   7  11   3       78.77       75.34     11.19 o 
   8  11   3      662.42      716.03     69.70 o 
   9  11   3       39.47       47.80     11.16 o 
  -8  12   3      168.00      172.00     11.59 o 
  -7  12   3       14.01        9.31      8.82 o 
  -6  12   3       83.38       98.04     11.56 o 
  -5  12   3      731.20      673.16     22.74 o 
  -4  12   3       82.09       84.08      9.93 o 
  -3  12   3       22.01        2.53      7.29 o 
  -2  12   3       23.02       19.82      6.44 o 
  -1  12   3        1.76       10.76      5.03 o 
   0  12   3        8.79        5.61      5.70 o 
   1  12   3       75.49       89.14      8.22 o 
   2  12   3      353.56      333.43     16.02 o 
   3  12   3       17.01       18.00      7.54 o 
   4  12   3        1.02        4.56      7.00 o 
   5  12   3       13.71       18.21     12.69 o 
   6  12   3       26.06       12.50     11.55 o 
   7  12   3      289.12      301.71     17.52 o 
   8  12   3       93.53       77.76     12.25 o 
  -6  13   3        0.56        0.08     10.25 o 
  -5  13   3      312.84      336.87     17.73 o 
  -4  13   3       62.24       72.65     15.61 o 
  -3  13   3       84.37       90.61     11.73 o 
  -2  13   3      507.35      498.23     20.84 o 
  -1  13   3        3.81       12.31      6.27 o 
   0  13   3       92.83      103.40      9.11 o 
   1  13   3      140.02      147.39     10.04 o 
   2  13   3      123.35      154.41     15.99 o 
   3  13   3      352.78      367.80     17.55 o 
   4  13   3        7.48        8.89      8.06 o 
   5  13   3      164.95      158.43     20.05 o 
   6  13   3      113.79      139.59     19.23 o 
  -4  14   3        6.31        9.95      9.74 o 
  -3  14   3      208.00      196.90     14.82 o 
  -2  14   3       13.72        9.77      8.47 o 
  -1  14   3      305.97      327.20     14.22 o 
   0  14   3      174.31      185.08     11.42 o 
   1  14   3       72.94       97.26      9.66 o 
   2  14   3      157.10      144.84     13.30 o 
   3  14   3        4.63       11.95      8.96 o 
   4  14   3      153.04      136.10     19.29 o 
 -14   0   4      279.03      299.10     26.01 o 
 -13   0   4      598.01      563.75     30.20 o 
 -12   0   4     2862.83     2782.84     69.79 o 
 -11   0   4      676.88      721.23     30.84 o 
 -10   0   4     3859.16     3921.32     83.50 o 
  -9   0   4     6305.64     6096.50    113.64 o 
  -8   0   4     1468.56     1347.86     37.56 o 
  -7   0   4     2173.12     2097.84     22.75 o 
  -6   0   4    15018.56    15268.15    132.87 o 
  -5   0   4     2549.81     2642.43     34.14 o 
  -4   0   4      480.05      393.86      8.43 o 
  -3   0   4      280.95      308.09      6.25 o 
  -2   0   4     1628.15     1981.84     21.29 o 
  -1   0   4     4576.33     5283.92     49.72 o 
   0   0   4    58665.03    56163.51    490.46 o 
   1   0   4    44025.87    41884.80    737.25 o 
   2   0   4    39314.82    36501.35    566.80 o 
   3   0   4       44.12       94.97     10.28 o 
   4   0   4     1089.74      916.81     15.71 o 
   5   0   4     1392.73     1475.37     31.98 o 
   6   0   4     2200.51     2001.81     59.42 o 
   7   0   4     1614.67     1571.34     26.24 o 
   8   0   4      874.33      847.71     18.92 o 
   9   0   4     3997.32     4104.60     61.17 o 
  10   0   4       91.96       98.93     16.62 o 
  11   0   4      588.54      637.44     18.99 o 
  12   0   4      317.56      339.39     21.95 o 
  13   0   4       58.31       50.57     12.82 o 
  14   0   4      683.19      709.56     33.25 o 
 -14   1   4      112.91      103.97     12.89 o 
 -13   1   4        1.05       -4.06      8.06 o 
 -12   1   4      928.15      906.83     26.18 o 
 -11   1   4       50.49       62.94      9.29 o 
 -10   1   4       55.38       54.47      8.65 o 
  -9   1   4      214.04      193.72     11.81 o 
  -8   1   4      993.60      975.53     22.38 o 
  -7   1   4      406.70      399.85      9.47 o 
  -6   1   4      108.80       92.15      6.66 o 
  -5   1   4     1492.97     1454.97     15.29 o 
  -4   1   4       98.86      109.85      2.93 o 
  -3   1   4       87.82       77.09      2.68 o 
  -2   1   4       14.95       25.97      2.01 o 
  -1   1   4      393.26      404.47      4.86 o 
   0   1   4     3504.49     3543.42     24.58 o 
   1   1   4     5015.64     5167.69     49.72 o 
   2   1   4      908.14     1078.38     11.67 o 
   3   1   4       66.20       69.46      3.47 o 
   4   1   4      215.78      228.88      6.14 o 
   5   1   4       18.82       12.50      2.26 o 
   6   1   4       22.64       26.28      2.93 o 
   7   1   4      443.58      458.88      9.09 o 
   8   1   4      524.86      527.19     10.37 o 
   9   1   4      303.24      322.43      8.92 o 
  10   1   4      312.38      324.93      9.77 o 
  11   1   4      297.11      291.19     11.19 o 
  12   1   4        3.34        5.77      6.93 o 
  13   1   4       11.50        8.61     11.36 o 
  14   1   4        3.71        3.68     12.69 o 
 -14   2   4      871.14      856.10     28.02 o 
 -13   2   4        0.13       -5.32      7.87 o 
 -12   2   4     1512.32     1475.62     33.87 o 
 -11   2   4      993.97      951.37     25.84 o 
 -10   2   4      683.44      686.29     20.91 o 
  -9   2   4     2235.60     2179.24     60.53 o 
  -8   2   4      185.75      200.07      7.94 o 
  -7   2   4     3429.39     3254.07     36.91 o 
  -6   2   4     2033.20     1935.18     20.50 o 
  -5   2   4     2381.28     2433.59     27.63 o 
  -4   2   4     9720.44     9749.14     68.43 o 
  -3   2   4      264.66      252.51      3.84 o 
  -2   2   4     1453.35     1351.83     11.32 o 
  -1   2   4     3438.07     3372.50     23.69 o 
   0   2   4     4325.01     4454.18     37.69 o 
   1   2   4      946.88      906.30     12.89 o 
   2   2   4     1012.89     1184.30     15.83 o 
   3   2   4      215.79      181.15      9.96 o 
   4   2   4     1861.44     1735.97     20.45 o 
   5   2   4       21.19       25.79      2.68 o 
   6   2   4     2657.87     2617.83     26.05 o 
   7   2   4     1834.16     1852.09     56.84 o 
   8   2   4      423.81      384.78      8.97 o 
   9   2   4     1720.00     1727.19     21.62 o 
  10   2   4       73.63       82.18      7.31 o 
  11   2   4      668.30      703.28     16.61 o 
  12   2   4      514.72      542.72     15.71 o 
  13   2   4        0.09       -7.42     10.03 o 
  14   2   4      243.79      281.97     23.10 o 
 -14   3   4       40.71       58.54     11.75 o 
 -13   3   4      936.27      990.31     60.69 o 
 -12   3   4        0.60       -1.60      8.34 o 
 -11   3   4      171.93      165.94     18.62 o 
 -10   3   4     3598.53     3572.58     66.02 o 
  -9   3   4       71.89       83.70      6.43 o 
  -8   3   4     2581.84     2520.66     31.97 o 
  -7   3   4      470.18      480.46     11.28 o 
  -6   3   4      751.95      736.15     10.71 o 
  -5   3   4     1902.23     1758.86     21.43 o 
  -4   3   4       61.64       61.64      2.89 o 
  -3   3   4     7235.26     7264.77     47.40 o 
  -2   3   4       12.16        6.42      1.15 o 
  -1   3   4      458.18      542.69      6.73 o 
   0   3   4     1251.78     1136.26     15.54 o 
   1   3   4       16.43       18.24      2.78 o 
   2   3   4     3365.22     3142.35     35.56 o 
   3   3   4      971.09      875.98     18.30 o 
   4   3   4       98.86       95.38      3.83 o 
   5   3   4     5082.04     4991.05     48.41 o 
   6   3   4     1005.43     1022.32     13.76 o 
   7   3   4     1514.92     1430.24     19.60 o 
   8   3   4     1616.38     1602.90     19.97 o 
   9   3   4        0.49       -4.96      3.31 o 
  10   3   4      674.98      640.60     15.13 o 
  11   3   4       93.48       72.04      8.97 o 
  12   3   4      722.71      706.28     21.92 o 
  13   3   4      460.06      471.43     27.09 o 
  14   3   4        0.24        9.39     12.25 o 
 -14   4   4      106.35      141.17     18.18 o 
 -13   4   4        0.83       -2.40      8.82 o 
 -12   4   4      305.48      328.81     16.86 o 
 -11   4   4      327.52      336.27     35.69 o 
 -10   4   4      886.99      919.69     26.20 o 
  -9   4   4      110.49      125.18      7.80 o 
  -8   4   4      141.63      149.51      7.78 o 
  -7   4   4      288.08      250.30      8.90 o 
  -6   4   4      251.12      235.34     10.81 o 
  -5   4   4     1342.34     1456.05     16.08 o 
  -4   4   4     3267.08     3481.41     27.44 o 
  -3   4   4      118.00      137.84      3.82 o 
  -2   4   4       42.87       49.69      3.09 o 
  -1   4   4      732.84      774.35      8.96 o 
   0   4   4        1.65        3.03      1.54 o 
   1   4   4     2089.59     2037.46     24.21 o 
   2   4   4       22.84       13.99      2.72 o 
   3   4   4      215.23      217.42      4.99 o 
   4   4   4      122.03      162.35      4.96 o 
   5   4   4        1.17        2.08      2.35 o 
   6   4   4      262.40      261.31      7.51 o 
   7   4   4     1177.97     1201.50     16.14 o 
   8   4   4       78.17       67.38      4.91 o 
   9   4   4       58.86       54.90      7.11 o 
  10   4   4       12.12       11.48      6.92 o 
  11   4   4        0.48        4.81      6.94 o 
  12   4   4      135.64      133.09     11.71 o 
  13   4   4       11.81        7.50      8.23 o 
 -13   5   4     1044.46      994.97     29.41 o 
 -12   5   4      157.61      145.86     12.58 o 
 -11   5   4      794.75      821.74     24.22 o 
 -10   5   4     1745.40     1721.33     35.95 o 
  -9   5   4       17.19       14.71      5.40 o 
  -8   5   4     2521.81     2493.45     37.97 o 
  -7   5   4     1670.02     1603.13     23.72 o 
  -6   5   4     1356.71     1319.61     20.42 o 
  -5   5   4     3935.18     3881.12     42.55 o 
  -4   5   4       76.05       85.14      7.16 o 
  -3   5   4     1605.15     1492.36     14.88 o 
  -2   5   4     4271.34     4184.38     32.83 o 
  -1   5   4     2029.52     1972.62     16.53 o 
   0   5   4     1941.89     1835.12     23.00 o 
   1   5   4      536.50      541.26     16.02 o 
   2   5   4     1262.36     1215.88     20.79 o 
   3   5   4     3003.14     2861.56     27.11 o 
   4   5   4      808.81      818.55     11.35 o 
   5   5   4     4393.23     4354.87     39.48 o 
   6   5   4      639.63      657.08     11.18 o 
   7   5   4     1517.81     1501.29     22.80 o 
   8   5   4     1066.76     1061.80     19.14 o 
   9   5   4       13.50        5.82      6.20 o 
  10   5   4     1586.78     1620.52     33.31 o 
  11   5   4      333.29      356.79     16.62 o 
  12   5   4      557.82      598.91     21.37 o 
  13   5   4      360.70      332.62     17.35 o 
 -13   6   4       52.60       39.68     11.10 o 
 -12   6   4       36.39       38.15      9.49 o 
 -11   6   4      126.22      130.84     11.93 o 
 -10   6   4       68.01       53.35      8.54 o 
  -9   6   4        6.43        9.39      5.27 o 
  -8   6   4      584.91      556.67     14.36 o 
  -7   6   4      187.38      178.52      8.52 o 
  -6   6   4       14.36       20.97      4.55 o 
  -5   6   4       67.33       63.63      5.31 o 
  -4   6   4       42.84       44.31      3.48 o 
  -3   6   4      117.69      119.73      4.39 o 
  -2   6   4        9.20        2.63      2.04 o 
  -1   6   4      667.43      737.45     11.94 o 
   0   6   4     1968.84     2066.34     25.88 o 
   1   6   4      265.15      304.39      8.41 o 
   2   6   4     1520.37     1672.85     22.65 o 
   3   6   4      553.17      572.95     11.95 o 
   4   6   4     1131.44     1085.16     14.13 o 
   5   6   4      275.17      275.60     12.84 o 
   6   6   4      125.11      128.70      7.14 o 
   7   6   4       38.47       48.36      6.45 o 
   8   6   4       88.54       83.36      6.72 o 
   9   6   4      326.29      303.35     14.35 o 
  10   6   4       20.15       17.23      9.01 o 
  11   6   4      160.24      156.75     12.76 o 
  12   6   4        2.37       13.37      8.23 o 
  13   6   4       45.95       38.67     10.21 o 
 -12   7   4       85.45      115.88     12.51 o 
 -11   7   4     1274.51     1187.11     41.25 o 
 -10   7   4      965.76      904.30     20.13 o 
  -9   7   4      165.51      131.42     12.24 o 
  -8   7   4      710.73      758.70     17.12 o 
  -7   7   4      446.47      450.65     13.07 o 
  -6   7   4      301.19      318.83     10.64 o 
  -5   7   4     2847.46     2759.64     34.38 o 
  -4   7   4       11.37       13.83      3.12 o 
  -3   7   4     3231.41     3192.36     28.07 o 
  -2   7   4     1615.15     1656.73     17.33 o 
  -1   7   4        3.07        7.93      2.91 o 
   0   7   4     1681.58     1602.91     19.35 o 
   1   7   4        4.75        6.41      3.25 o 
   2   7   4     1882.08     1865.09     25.16 o 
   3   7   4     1401.92     1335.65     20.35 o 
   4   7   4      408.70      413.26     10.86 o 
   5   7   4     3609.45     3565.48     41.44 o 
   6   7   4        2.08        1.89      5.03 o 
   7   7   4      452.22      462.59     21.81 o 
   8   7   4      783.40      763.27     21.85 o 
   9   7   4      224.87      215.64     13.75 o 
  10   7   4      369.44      372.48     21.38 o 
  11   7   4      181.76      184.39     20.40 o 
  12   7   4      318.88      302.73     18.50 o 
 -12   8   4       45.33       41.80     15.39 o 
 -11   8   4      238.32      286.24     13.54 o 
 -10   8   4       28.17       36.15      7.33 o 
  -9   8   4      802.52      783.51     18.78 o 
  -8   8   4        1.25       -3.03      5.28 o 
  -7   8   4       20.93       32.22      6.12 o 
  -6   8   4      243.92      257.88     10.27 o 
  -5   8   4       29.62       29.35      5.41 o 
  -4   8   4     2331.41     2281.20     30.44 o 
  -3   8   4      298.90      300.45      7.96 o 
  -2   8   4      213.87      211.12      7.97 o 
  -1   8   4       88.61       79.37      4.98 o 
   0   8   4      148.00      160.13     10.74 o 
   1   8   4      320.47      342.13     10.05 o 
   2   8   4      358.34      311.83      9.81 o 
   3   8   4      473.08      513.52     12.37 o 
   4   8   4      958.52      956.66     41.94 o 
   5   8   4       18.02        9.63      5.55 o 
   6   8   4      646.79      656.59     18.75 o 
   7   8   4      191.81      228.22     10.44 o 
   8   8   4      331.37      323.02     15.52 o 
   9   8   4     1027.60     1030.22     27.34 o 
  10   8   4       15.75       10.47      8.29 o 
  11   8   4      415.28      417.21     23.29 o 
 -11   9   4      112.47      110.28     10.02 o 
 -10   9   4        4.89        8.78      6.24 o 
  -9   9   4      223.65      210.77     11.39 o 
  -8   9   4       17.31       24.08      6.54 o 
  -7   9   4      513.75      469.57     14.43 o 
  -6   9   4      839.03      829.59     18.12 o 
  -5   9   4     1176.73     1102.26     20.68 o 
  -4   9   4      816.08      753.60     24.65 o 
  -3   9   4      450.03      434.03     10.14 o 
  -2   9   4        4.14        6.65      3.63 o 
  -1   9   4      212.65      218.65      7.78 o 
   0   9   4     1203.26     1221.68     17.80 o 
   1   9   4       86.53       85.37      6.40 o 
   2   9   4      300.93      334.13     10.75 o 
   3   9   4     1448.63     1385.68     30.77 o 
   4   9   4        0.75       -0.20      5.58 o 
   5   9   4        3.39       -5.23     12.40 o 
   6   9   4      950.07      924.43     32.01 o 
   7   9   4      411.21      437.24     27.25 o 
   8   9   4       93.02       99.50     11.08 o 
   9   9   4      198.32      175.23     15.99 o 
  10   9   4      114.89      121.12     15.32 o 
  11   9   4      256.05      230.49     16.17 o 
 -10  10   4        2.11        6.62      6.91 o 
  -9  10   4      793.19      822.12     38.44 o 
  -8  10   4        5.73        6.70      6.18 o 
  -7  10   4      223.76      217.51     11.07 o 
  -6  10   4      285.84      319.37     12.54 o 
  -5  10   4        1.14        4.15      5.32 o 
  -4  10   4      658.15      716.02     17.80 o 
  -3  10   4      807.35      830.37     21.22 o 
  -2  10   4      724.36      740.27     13.80 o 
  -1  10   4      366.86      386.45     10.46 o 
   0  10   4       30.38       33.87      6.75 o 
   1  10   4      557.67      606.33     22.85 o 
   2  10   4      882.16      877.06     22.70 o 
   3  10   4      458.65      449.92     16.63 o 
   4  10   4      466.20      484.20     17.64 o 
   5  10   4       67.12       61.07      9.23 o 
   6  10   4     1107.51     1098.10     26.96 o 
   7  10   4     1019.34     1002.39     47.24 o 
   8  10   4      103.88      112.40     11.91 o 
   9  10   4      560.46      632.04     27.25 o 
  10  10   4       44.80       42.17     19.45 o 
  -9  11   4       43.85       29.85     10.88 o 
  -8  11   4        2.50        2.84      6.49 o 
  -7  11   4       13.03        3.74      6.15 o 
  -6  11   4      402.65      365.24     24.46 o 
  -5  11   4      591.79      592.48     18.74 o 
  -4  11   4       66.36       63.12      8.62 o 
  -3  11   4        0.10       -3.07      5.04 o 
  -2  11   4       33.40       37.63      6.34 o 
  -1  11   4       24.28       15.21      4.82 o 
   0  11   4        6.82       10.04      4.70 o 
   1  11   4      106.62      105.07      9.94 o 
   2  11   4      276.45      240.12     13.68 o 
   3  11   4       85.21       67.99      9.13 o 
   4  11   4        0.59       -1.67      6.10 o 
   5  11   4       14.27       25.41      7.81 o 
   6  11   4      101.21      101.84     16.50 o 
   7  11   4       85.11       91.56     11.46 o 
   8  11   4      149.04      142.59     13.85 o 
   9  11   4       61.59       71.04     11.98 o 
  -8  12   4       19.06       13.51      9.21 o 
  -7  12   4      275.99      294.75     13.87 o 
  -6  12   4       23.24       25.84      8.98 o 
  -5  12   4       38.05       33.66      8.94 o 
  -4  12   4      443.90      415.47     18.71 o 
  -3  12   4      167.32      164.57     15.96 o 
  -2  12   4      190.33      170.82     10.27 o 
  -1  12   4      721.40      730.46     15.53 o 
   0  12   4       35.12       24.53      6.65 o 
   1  12   4      341.24      361.21     16.83 o 
   2  12   4      152.44      178.98     12.92 o 
   3  12   4      182.22      204.30     15.55 o 
   4  12   4      369.95      373.90     18.65 o 
   5  12   4        0.24        5.26      7.61 o 
   6  12   4      224.96      234.83     22.46 o 
   7  12   4      318.24      332.82     18.60 o 
  -5  13   4        5.65       10.88      8.54 o 
  -4  13   4        1.03        4.06      8.43 o 
  -3  13   4       53.17       56.11     10.15 o 
  -2  13   4      115.65      131.01     10.07 o 
  -1  13   4       36.68       49.10      7.79 o 
   0  13   4      255.59      258.11     20.46 o 
   1  13   4       27.08       38.28      9.29 o 
   2  13   4       46.67       56.82     10.14 o 
   3  13   4       13.76       43.16      9.93 o 
   4  13   4       63.84       48.22     12.88 o 
   5  13   4      105.31       98.03     17.64 o 
   6  13   4       32.64       36.36     15.10 o 
  -3  14   4      333.41      315.70     24.59 o 
  -2  14   4      114.36      104.94     12.82 o 
  -1  14   4       71.92       72.25     11.99 o 
   0  14   4       14.94        9.41      7.76 o 
   1  14   4      129.53      125.93     13.03 o 
   2  14   4        8.93       14.35      8.95 o 
   3  14   4        8.22       18.40      9.45 o 
 -14   1   5      444.06      469.70     21.95 o 
 -13   1   5      747.61      757.04     25.60 o 
 -12   1   5      253.27      232.81     15.09 o 
 -11   1   5       37.47       44.75     10.15 o 
 -10   1   5      459.03      463.05     18.10 o 
  -9   1   5      561.69      529.66     17.56 o 
  -8   1   5    10442.75    10064.97    120.42 o 
  -7   1   5        3.00        8.93      2.38 o 
  -6   1   5     3268.58     3120.52     29.02 o 
  -5   1   5     1412.56     1353.67     13.23 o 
  -4   1   5     1148.14     1374.24     12.22 o 
  -3   1   5     1727.49     1579.86     13.33 o 
  -2   1   5     1352.28     1458.19     12.39 o 
  -1   1   5      867.21      810.83      8.06 o 
   0   1   5     2149.46     1965.78     17.73 o 
   1   1   5     5573.19     6051.85     59.12 o 
   2   1   5    14808.93    14599.64    133.73 o 
   3   1   5      413.22      359.54      9.12 o 
   4   1   5     3900.37     3913.74     34.45 o 
   5   1   5     3416.08     3206.58     44.29 o 
   6   1   5       60.77       74.16      4.35 o 
   7   1   5     5222.91     5269.28     47.12 o 
   8   1   5     1666.78     1670.87     20.57 o 
   9   1   5     3443.95     3476.98     44.02 o 
  10   1   5     1729.49     1830.75     23.59 o 
  11   1   5       10.31       16.03      4.84 o 
  12   1   5       39.04       56.57     15.80 o 
  13   1   5      139.73      182.29     18.15 o 
 -14   2   5      447.42      459.61     21.54 o 
 -13   2   5        9.14       -0.98      8.93 o 
 -12   2   5     1446.52     1453.13     34.14 o 
 -11   2   5        3.78        6.40      7.15 o 
 -10   2   5        3.73       -5.16      6.33 o 
  -9   2   5      218.01      187.06     14.72 o 
  -8   2   5       72.21       67.42      6.30 o 
  -7   2   5      394.66      384.17      7.13 o 
  -6   2   5      508.34      508.98     10.68 o 
  -5   2   5     3245.87     3295.45     26.96 o 
  -4   2   5       21.97       55.44      2.38 o 
  -3   2   5      122.16      142.39      3.45 o 
  -2   2   5      463.24      415.15      5.52 o 
  -1   2   5     1091.81     1032.36      9.62 o 
   0   2   5      930.41      953.12      8.88 o 
   1   2   5       90.28       77.78      8.05 o 
   2   2   5     1251.79     1295.68     17.82 o 
   3   2   5     2157.61     2076.93     20.42 o 
   4   2   5     1697.03     1723.41     18.29 o 
   5   2   5      372.39      373.56      7.37 o 
   6   2   5     4870.61     4968.00     44.10 o 
   7   2   5      148.72      156.35      6.15 o 
   8   2   5       51.24       52.75      5.32 o 
   9   2   5     1568.07     1557.06     22.86 o 
  10   2   5       25.60       13.54      5.35 o 
  11   2   5      298.90      266.98     13.88 o 
  12   2   5       34.58       25.37      7.81 o 
  13   2   5      309.01      336.03     23.48 o 
 -14   3   5       62.47       86.99     13.08 o 
 -13   3   5      785.53      856.40     27.09 o 
 -12   3   5       33.59       24.91      9.55 o 
 -11   3   5       41.92       44.45     11.42 o 
 -10   3   5     1826.80     1749.12     35.13 o 
  -9   3   5        1.72       -2.24      6.03 o 
  -8   3   5     1398.76     1408.18     30.89 o 
  -7   3   5     1774.47     1879.61     43.62 o 
  -6   3   5      631.39      517.12      8.10 o 
  -5   3   5     1172.12     1375.56     14.18 o 
  -4   3   5     1911.95     1965.36     15.83 o 
  -3   3   5     3424.16     3438.11     25.22 o 
  -2   3   5     5270.30     5573.36     38.16 o 
  -1   3   5     4172.65     4197.64     32.36 o 
   0   3   5     2249.60     2189.04     25.62 o 
   1   3   5       79.53       91.82      7.93 o 
   2   3   5     3721.06     3680.76     39.70 o 
   3   3   5        3.38        7.07      4.23 o 
   4   3   5     2542.13     2577.58     32.88 o 
   5   3   5      815.04      750.91     10.97 o 
   6   3   5       33.33       37.97      3.60 o 
   7   3   5      810.86      764.83     12.44 o 
   8   3   5      569.15      589.82     15.99 o 
   9   3   5     1076.67     1146.09     20.43 o 
  10   3   5     1002.06      999.49     19.46 o 
  11   3   5      140.88      133.75     10.92 o 
  12   3   5        1.39        4.78     10.95 o 
  13   3   5      160.52      188.46     13.99 o 
 -13   4   5       13.74       -0.96      8.07 o 
 -12   4   5     1601.46     1673.64     37.41 o 
 -11   4   5      273.69      257.19     15.16 o 
 -10   4   5     2253.07     2275.37     41.75 o 
  -9   4   5       31.76       36.87      5.90 o 
  -8   4   5      352.69      349.76     10.90 o 
  -7   4   5     1686.46     1684.07     24.37 o 
  -6   4   5     1036.45     1041.26     14.66 o 
  -5   4   5     2007.95     1948.96     18.39 o 
  -4   4   5     1511.63     1457.93     12.86 o 
  -3   4   5      712.27      794.58      8.92 o 
  -2   4   5      129.34       79.65      3.59 o 
  -1   4   5      829.29      777.26      9.31 o 
   0   4   5      213.31      172.29      4.29 o 
   1   4   5     3974.08     3738.46     40.28 o 
   2   4   5       68.46       58.74      4.75 o 
   3   4   5     1516.12     1375.30     19.68 o 
   4   4   5     6799.10     6998.64     58.74 o 
   5   4   5     4964.41     5128.18     45.37 o 
   6   4   5     3936.74     3990.95     45.59 o 
   7   4   5      680.92      667.72     14.35 o 
   8   4   5     1149.47     1104.65     19.48 o 
   9   4   5     1128.04     1101.71     33.51 o 
  10   4   5       42.80       30.69      7.80 o 
  11   4   5     1707.09     1725.10     51.11 o 
  12   4   5        8.31        4.35     10.50 o 
  13   4   5      293.21      292.55     16.55 o 
 -13   5   5       40.47       33.31     21.19 o 
 -12   5   5       81.67       65.96     11.10 o 
 -11   5   5       31.54       32.26      8.91 o 
 -10   5   5        2.47       12.44      7.49 o 
  -9   5   5     2093.40     1968.55     29.44 o 
  -8   5   5      800.21      777.42     16.53 o 
  -7   5   5        0.32        0.24      3.82 o 
  -6   5   5      390.42      412.74     11.16 o 
  -5   5   5       68.90       76.63      4.62 o 
  -4   5   5        2.67        4.99      2.47 o 
  -3   5   5      161.97      186.67      5.21 o 
  -2   5   5     1724.99     1851.11     16.24 o 
  -1   5   5     2555.25     2694.83     23.46 o 
   0   5   5      401.94      413.88      8.86 o 
   1   5   5      642.94      661.32      9.25 o 
   2   5   5      116.49      122.45      8.48 o 
   3   5   5       67.81       75.47      5.15 o 
   4   5   5       94.79      111.67      9.35 o 
   5   5   5       20.50       18.29      4.23 o 
   6   5   5      106.08      115.53      6.82 o 
   7   5   5       57.01       60.37      6.06 o 
   8   5   5       25.38       29.63      5.36 o 
   9   5   5       41.31       37.94      7.79 o 
  10   5   5       18.45       26.88      7.85 o 
  11   5   5      234.17      239.72     14.33 o 
  12   5   5      122.34      124.12     12.09 o 
  13   5   5        0.14        5.20      8.49 o 
 -13   6   5        5.01        3.07      9.29 o 
 -12   6   5     1139.00     1133.97     30.73 o 
 -11   6   5       10.47       12.65      8.04 o 
 -10   6   5      704.43      744.86     18.21 o 
  -9   6   5      487.96      465.65     13.97 o 
  -8   6   5       25.55       19.79      5.49 o 
  -7   6   5      505.42      507.58     13.16 o 
  -6   6   5      654.63      655.06     14.43 o 
  -5   6   5      855.72      833.50     13.50 o 
  -4   6   5     3363.49     3353.06     32.94 o 
  -3   6   5     1072.63     1125.90     13.12 o 
  -2   6   5      851.22      790.71     11.24 o 
  -1   6   5     2165.85     2191.46     22.96 o 
   0   6   5       98.27      152.08      6.51 o 
   1   6   5      944.56      840.50     17.54 o 
   2   6   5      158.14      168.35      9.93 o 
   3   6   5     4007.79     3905.39     76.21 o 
   4   6   5     3019.33     3042.54     36.60 o 
   5   6   5      282.96      281.99     15.09 o 
   6   6   5     4499.56     4682.77     53.14 o 
   7   6   5       18.40       24.45      5.08 o 
   8   6   5      506.37      541.92     14.35 o 
   9   6   5     1165.15     1152.51     59.96 o 
  10   6   5      140.36      141.72     16.18 o 
  11   6   5     1307.39     1362.31     32.36 o 
  12   6   5      167.03      198.80     14.57 o 
 -12   7   5        6.15        3.02      8.65 o 
 -11   7   5       17.66       30.04     10.34 o 
 -10   7   5      177.44      174.39     10.30 o 
  -9   7   5      487.07      447.60     14.05 o 
  -8   7   5      639.52      624.60     15.77 o 
  -7   7   5     1128.48     1103.83     20.52 o 
  -6   7   5      196.90      195.28      8.81 o 
  -5   7   5      357.54      375.47     11.51 o 
  -4   7   5       29.98       31.85      4.18 o 
  -3   7   5      164.97      157.47      5.39 o 
  -2   7   5        3.87        9.28      2.38 o 
  -1   7   5      364.80      371.00      7.43 o 
   0   7   5      596.68      638.14     10.61 o 
   1   7   5      426.90      423.77     10.96 o 
   2   7   5     2292.01     2334.94     30.29 o 
   3   7   5      163.94      170.38      8.14 o 
   4   7   5       18.60       19.03      4.51 o 
   5   7   5     1309.29     1319.49     21.52 o 
   6   7   5      300.98      292.74     12.96 o 
   7   7   5      520.06      514.66     14.20 o 
   8   7   5        2.74        4.98      5.23 o 
   9   7   5      239.34      242.77     14.52 o 
  10   7   5      123.13      112.83     16.43 o 
  11   7   5       23.70       29.63      9.30 o 
  12   7   5       47.64       62.67     14.05 o 
 -12   8   5      319.67      346.48     18.87 o 
 -11   8   5       44.40       46.16      7.88 o 
 -10   8   5      548.30      534.91     16.43 o 
  -9   8   5       92.37       88.06     12.15 o 
  -8   8   5        1.85       -0.05      5.27 o 
  -7   8   5        5.96       -4.44      4.81 o 
  -6   8   5     2252.98     2225.22     36.77 o 
  -5   8   5      303.89      303.46      9.44 o 
  -4   8   5      139.17      133.70     12.03 o 
  -3   8   5      262.72      263.61      7.09 o 
  -2   8   5     1285.30     1275.63     15.60 o 
  -1   8   5       77.41       82.46      4.46 o 
   0   8   5      101.53       92.03      6.27 o 
   1   8   5     1453.60     1430.82     30.17 o 
   2   8   5       84.79       93.66      6.65 o 
   3   8   5      857.12      860.64     26.11 o 
   4   8   5      807.86      842.83     16.95 o 
   5   8   5        8.78       22.42      6.53 o 
   6   8   5      359.86      395.48     16.59 o 
   7   8   5      103.16       99.36      7.92 o 
   8   8   5      380.94      408.96     27.16 o 
   9   8   5      630.48      616.61     41.02 o 
  10   8   5       47.40       41.22      9.53 o 
  11   8   5      446.17      471.60     20.79 o 
 -11   9   5      380.61      349.60     15.04 o 
 -10   9   5      254.50      230.25     12.19 o 
  -9   9   5      281.48      278.03     14.86 o 
  -8   9   5      670.92      649.78     17.26 o 
  -7   9   5        3.46        7.79      5.61 o 
  -6   9   5       61.69       75.72      8.49 o 
  -5   9   5      232.12      252.34      9.13 o 
  -4   9   5       27.41       26.98      4.73 o 
  -3   9   5     2055.19     2086.38     29.26 o 
  -2   9   5       16.94       17.96      4.42 o 
  -1   9   5      877.47      866.78     15.06 o 
   0   9   5      464.72      493.65     13.10 o 
   1   9   5       90.45       88.18      6.72 o 
   2   9   5      493.92      488.48     13.16 o 
   3   9   5     1383.10     1406.96     23.20 o 
   4   9   5      839.42      824.07     31.85 o 
   5   9   5      712.94      710.35     20.69 o 
   6   9   5      134.89      112.95     14.78 o 
   7   9   5      329.04      333.07     13.30 o 
   8   9   5      509.95      542.26     44.89 o 
   9   9   5      589.35      562.84     29.73 o 
  10   9   5      232.19      224.51     15.27 o 
 -10  10   5        0.59       -3.69      9.33 o 
  -9  10   5        9.05        2.24      7.95 o 
  -8  10   5       48.50       45.15      7.67 o 
  -7  10   5       23.01       18.67      6.55 o 
  -6  10   5      103.63      112.13      7.51 o 
  -5  10   5      334.56      312.85     10.56 o 
  -4  10   5      578.21      594.13     17.99 o 
  -3  10   5       74.47       65.35      9.01 o 
  -2  10   5        5.39        7.73      4.25 o 
  -1  10   5      223.21      222.30      8.85 o 
   0  10   5       32.15       33.15      5.78 o 
   1  10   5      152.81      151.78      8.58 o 
   2  10   5       22.06       14.42      5.47 o 
   3  10   5      249.53      213.67     13.11 o 
   4  10   5      267.88      255.37     13.99 o 
   5  10   5      137.01      134.70     11.23 o 
   6  10   5       72.29       69.08      9.88 o 
   7  10   5       29.46       20.53      8.36 o 
   8  10   5       18.96       20.26      9.61 o 
   9  10   5        0.66        1.64      8.89 o 
  -9  11   5      145.06      131.32     16.36 o 
  -8  11   5      523.49      518.46     16.78 o 
  -7  11   5       95.64       77.01     13.04 o 
  -6  11   5      257.17      285.91     15.91 o 
  -5  11   5      146.41      137.53      9.64 o 
  -4  11   5       21.40       16.13      8.00 o 
  -3  11   5     1098.90     1093.45     23.81 o 
  -2  11   5        8.60        3.23      5.81 o 
  -1  11   5      456.87      447.77     16.88 o 
   0  11   5      376.88      376.20     12.88 o 
   1  11   5       12.13       18.89      7.34 o 
   2  11   5      626.98      676.72     21.20 o 
   3  11   5      101.29      104.58     10.49 o 
   4  11   5      296.14      288.15     14.94 o 
   5  11   5      171.11      184.30     13.13 o 
   6  11   5        6.24       17.49      8.05 o 
   7  11   5      814.80      795.09     25.53 o 
   8  11   5      588.86      647.37     46.70 o 
  -7  12   5       23.75       25.46      7.40 o 
  -6  12   5       16.59       -3.96      8.13 o 
  -5  12   5       99.99       92.04     11.01 o 
  -4  12   5       12.56       18.08      8.55 o 
  -3  12   5       26.81       31.23      7.36 o 
  -2  12   5       10.68       24.52      7.08 o 
  -1  12   5        2.24        4.41      5.30 o 
   0  12   5      172.87      172.61     12.80 o 
   1  12   5      851.41      900.02     25.66 o 
   2  12   5        0.22       -3.45      7.29 o 
   3  12   5       11.33       18.63      8.22 o 
   4  12   5        1.43       -1.75      7.38 o 
   5  12   5       61.63       49.81     10.12 o 
   6  12   5      114.07      119.73     17.96 o 
   7  12   5        0.74       -6.78      8.90 o 
  -5  13   5       50.33       23.50     12.59 o 
  -4  13   5       85.52       62.88      9.19 o 
  -3  13   5       30.77       32.20      7.48 o 
  -2  13   5      316.36      310.61     14.08 o 
  -1  13   5      466.45      488.25     21.00 o 
   0  13   5       14.38       20.59     12.40 o 
   1  13   5       10.42        7.74      8.58 o 
   2  13   5      339.47      370.33     18.20 o 
   3  13   5        1.08       -8.17      7.92 o 
   4  13   5       38.80       45.51     10.32 o 
   5  13   5      165.70      168.18     14.12 o 
  -2  14   5      104.45      181.60     26.01 o 
  -1  14   5      295.24      371.37     28.62 o 
   0  14   5      145.34      118.08     18.97 o 
   1  14   5      118.00      153.57     17.04 o 
   2  14   5       38.88       27.38      9.65 o 
 -14   0   6      178.05      163.19     22.78 o 
 -13   0   6     1296.93     1261.13     47.08 o 
 -12   0   6      333.61      369.47     26.90 o 
 -11   0   6      213.57      203.99     20.24 o 
 -10   0   6     1192.65     1184.35     39.97 o 
  -9   0   6      123.82      115.35     13.71 o 
  -8   0   6     3996.41     3902.16     79.82 o 
  -7   0   6     2693.60     2658.24     40.50 o 
  -6   0   6      868.39      884.49     14.00 o 
  -5   0   6     2387.19     2455.99     28.11 o 
  -4   0   6      150.94      274.46      7.05 o 
  -3   0   6     2525.27     2927.74     31.65 o 
  -2   0   6    10267.81    10265.57     94.64 o 
  -1   0   6       27.10       65.13      4.37 o 
   0   0   6     8140.31     8162.65     76.30 o 
   1   0   6    19146.98    19946.21    221.98 o 
   2   0   6     6583.90     6819.64     82.91 o 
   3   0   6    29454.44    30061.84    462.17 o 
   4   0   6      193.67      323.78      9.40 o 
   5   0   6     1508.74     1479.43     47.90 o 
   6   0   6     1698.14     1630.64     39.34 o 
   7   0   6      774.90      813.97     21.26 o 
   8   0   6     4763.39     4815.09    141.18 o 
   9   0   6     4289.68     4289.48     73.89 o 
  10   0   6     6580.10     6855.31     88.22 o 
  11   0   6      180.41      210.53     18.59 o 
  12   0   6      551.20      610.70     29.06 o 
 -14   1   6      106.92       99.06     13.75 o 
 -13   1   6       12.63        7.17     16.50 o 
 -12   1   6      101.72      106.31     16.56 o 
 -11   1   6     1660.26     1600.89     35.06 o 
 -10   1   6       26.10       23.15      7.96 o 
  -9   1   6       13.32        5.06      4.73 o 
  -8   1   6       36.95       37.60      5.41 o 
  -7   1   6        3.02        2.93      2.66 o 
  -6   1   6        6.36        0.65      2.17 o 
  -5   1   6      965.65     1072.07     10.91 o 
  -4   1   6     1942.61     2137.17     17.61 o 
  -3   1   6      364.80      444.90      7.14 o 
  -2   1   6      141.76      148.95      3.72 o 
  -1   1   6      507.63      524.39      6.52 o 
   0   1   6      696.17      686.64      7.57 o 
   1   1   6      768.54      769.78     15.73 o 
   2   1   6       32.76       26.52      3.70 o 
   3   1   6      266.99      293.33      6.87 o 
   4   1   6     1073.83     1126.21     16.40 o 
   5   1   6       79.48       71.25      3.83 o 
   6   1   6      823.29      831.65     14.59 o 
   7   1   6      996.05     1018.25     17.13 o 
   8   1   6       79.36       91.55      5.57 o 
   9   1   6      237.00      237.96     10.16 o 
  10   1   6      201.87      204.24     10.98 o 
  11   1   6      478.43      529.02     15.16 o 
  12   1   6       36.09       20.56     11.17 o 
 -14   2   6      124.67      109.25     14.59 o 
 -13   2   6     1429.49     1480.75     36.47 o 
 -12   2   6       18.45       17.51     16.37 o 
 -11   2   6       92.30       91.23     10.99 o 
 -10   2   6       46.10       45.68     10.60 o 
  -9   2   6     1436.82     1413.71     30.24 o 
  -8   2   6      576.35      550.56     17.30 o 
  -7   2   6     3720.27     3834.46     36.70 o 
  -6   2   6     2337.21     2395.48     28.99 o 
  -5   2   6      257.66      343.21      5.56 o 
  -4   2   6      347.13      268.95      5.43 o 
  -3   2   6       15.10       38.26      2.32 o 
  -2   2   6     3182.38     2993.55     22.69 o 
  -1   2   6       64.29       56.89      2.49 o 
   0   2   6     1300.75     1217.24     11.10 o 
   1   2   6    12608.55    13208.01    122.62 o 
   2   2   6     1039.48     1145.40     17.25 o 
   3   2   6    11092.33    11537.63     92.53 o 
   4   2   6      321.02      284.41      9.09 o 
   5   2   6     3227.79     3318.90     31.21 o 
   6   2   6     3364.46     3371.50     32.48 o 
   7   2   6     2800.08     2895.44     35.44 o 
   8   2   6     3668.91     3557.19     53.83 o 
   9   2   6      686.85      673.54     15.59 o 
  10   2   6     1310.13     1326.28     23.17 o 
  11   2   6     1140.88     1162.83     22.09 o 
  12   2   6       19.38       17.16      8.21 o 
  13   2   6       38.32       23.94      8.86 o 
 -13   3   6      372.00      354.66     19.09 o 
 -12   3   6        6.17       -4.62      8.28 o 
 -11   3   6     1210.32     1212.94     30.15 o 
 -10   3   6        0.44       -6.44      7.09 o 
  -9   3   6     1229.41     1278.95     28.66 o 
  -8   3   6        6.93       -0.86      3.29 o 
  -7   3   6        1.52        0.90      3.96 o 
  -6   3   6      175.72      160.55      5.14 o 
  -5   3   6       40.22       39.05      3.16 o 
  -4   3   6     3711.55     3795.55     28.21 o 
  -3   3   6     3226.41     3322.81     25.09 o 
  -2   3   6      651.07      761.73      8.56 o 
  -1   3   6      576.71      494.75      6.51 o 
   0   3   6     7866.62     7778.07     75.51 o 
   1   3   6     5235.56     5418.36     55.51 o 
   2   3   6     2055.72     1872.19     24.52 o 
   3   3   6      105.75      128.25     12.79 o 
   4   3   6     1176.97     1077.43     17.75 o 
   5   3   6     5345.48     5344.40    178.71 o 
   6   3   6     2072.32     2055.42     28.33 o 
   7   3   6     4473.24     4348.40     58.98 o 
   8   3   6      349.50      341.82     11.08 o 
   9   3   6        5.00        1.66      4.84 o 
  10   3   6      742.98      739.31     17.05 o 
  11   3   6      180.77      171.86     12.02 o 
  12   3   6      882.76      923.44     25.54 o 
  13   3   6        3.70        0.38      9.74 o 
 -13   4   6       75.77       72.36     12.44 o 
 -12   4   6       43.53       28.83      9.51 o 
 -11   4   6        1.93       -3.45      7.39 o 
 -10   4   6       19.88       32.79      8.22 o 
  -9   4   6      124.80      141.92     27.38 o 
  -8   4   6       23.49       20.44      4.10 o 
  -7   4   6      275.80      270.76      7.87 o 
  -6   4   6       59.94       57.40      4.29 o 
  -5   4   6       46.88       42.38      3.09 o 
  -4   4   6       50.58       65.97      3.03 o 
  -3   4   6      243.69      239.21      5.80 o 
  -2   4   6      114.26       87.53      3.66 o 
  -1   4   6     2123.13     2377.35     28.81 o 
   0   4   6     1236.42     1256.78     15.81 o 
   1   4   6      536.28      588.17     12.05 o 
   2   4   6      225.98      230.70      7.86 o 
   3   4   6     2080.88     2258.50     28.90 o 
   4   4   6      100.66       94.63      5.99 o 
   5   4   6      309.99      334.43     10.43 o 
   6   4   6      556.42      598.58     21.40 o 
   7   4   6     1249.66     1252.54     37.10 o 
   8   4   6     1257.71     1239.07     21.45 o 
   9   4   6      557.38      570.52     14.86 o 
  10   4   6      251.66      231.45     15.13 o 
  11   4   6       32.15       24.38     10.18 o 
  12   4   6        0.49       13.03      8.26 o 
  13   4   6       42.46       32.91     15.13 o 
 -13   5   6      217.90      229.87     16.29 o 
 -12   5   6       63.54       66.50     12.59 o 
 -11   5   6     2029.17     2099.94     41.96 o 
 -10   5   6       27.95       27.19      8.30 o 
  -9   5   6     1286.25     1297.84     19.21 o 
  -8   5   6       91.30       82.95      6.12 o 
  -7   5   6       16.71       17.41      3.89 o 
  -6   5   6     1979.88     1981.93     23.25 o 
  -5   5   6      575.76      589.84     11.97 o 
  -4   5   6     2806.07     2863.36     28.89 o 
  -3   5   6      475.64      427.79      9.33 o 
  -2   5   6        5.03        3.79      2.18 o 
  -1   5   6    10350.10    10365.17     75.16 o 
   0   5   6      991.47      923.72     11.89 o 
   1   5   6     1029.46      970.20     16.44 o 
   2   5   6     2359.54     2228.86     28.70 o 
   3   5   6        0.42        4.74      5.33 o 
   4   5   6     4249.31     4087.88     46.19 o 
   5   5   6     7567.67     7446.47    102.16 o 
   6   5   6     1535.47     1548.50     29.74 o 
   7   5   6     2243.33     2246.60     31.06 o 
   8   5   6        3.95        4.59      5.03 o 
   9   5   6      169.88      165.78      9.31 o 
  10   5   6      883.65      892.02     24.39 o 
  11   5   6       54.38       56.54      9.69 o 
  12   5   6      591.78      599.05     21.80 o 
 -12   6   6      330.33      270.01     17.15 o 
 -11   6   6       15.37       14.29      8.60 o 
 -10   6   6       49.68       41.92      9.41 o 
  -9   6   6       77.38       59.86      5.83 o 
  -8   6   6       15.16        7.83      4.36 o 
  -7   6   6      416.41      403.46     10.21 o 
  -6   6   6      204.37      195.16      7.37 o 
  -5   6   6       13.08       14.23      3.63 o 
  -4   6   6      100.12       97.98      4.77 o 
  -3   6   6       29.52       43.67      5.16 o 
  -2   6   6      341.33      371.32      7.33 o 
  -1   6   6       18.26       14.79      2.90 o 
   0   6   6      563.93      584.53     12.60 o 
   1   6   6        0.76        4.22      4.07 o 
   2   6   6      505.42      561.54     12.74 o 
   3   6   6       92.13       85.15      6.03 o 
   4   6   6      174.89      183.52      8.60 o 
   5   6   6      735.44      752.04     15.99 o 
   6   6   6      684.94      738.29     23.40 o 
   7   6   6       33.47       40.77      5.92 o 
   8   6   6      143.76      143.87      8.69 o 
   9   6   6       48.94       54.31      7.76 o 
  10   6   6        0.18       -9.84      6.56 o 
  11   6   6       10.52       19.88      8.54 o 
  12   6   6        0.73       -5.83      7.49 o 
 -12   7   6        1.42       -0.62      8.68 o 
 -11   7   6      781.04      765.58     24.92 o 
 -10   7   6       18.72       14.73      5.47 o 
  -9   7   6      247.07      264.64      9.91 o 
  -8   7   6      241.44      246.30      9.15 o 
  -7   7   6      125.70      117.46      6.71 o 
  -6   7   6      148.68      168.47      7.46 o 
  -5   7   6      214.98      210.12      7.75 o 
  -4   7   6     2035.10     1992.36     23.66 o 
  -3   7   6     2729.32     2747.51     23.73 o 
  -2   7   6      707.33      704.39     10.71 o 
  -1   7   6     2931.71     2925.35     35.97 o 
   0   7   6      662.12      673.08     14.35 o 
   1   7   6      652.12      617.84     27.78 o 
   2   7   6     1322.31     1269.19     24.92 o 
   3   7   6      123.43      118.06      8.74 o 
   4   7   6     1809.63     1795.46     26.65 o 
   5   7   6     2090.45     2146.89     30.28 o 
   6   7   6      301.20      294.24     24.08 o 
   7   7   6     1162.92     1209.59     22.32 o 
   8   7   6       14.60       22.10      6.00 o 
   9   7   6      125.67      136.33     14.88 o 
  10   7   6      509.70      520.91     19.94 o 
  11   7   6       22.29       24.28      9.27 o 
 -11   8   6       59.07       47.26     13.55 o 
 -10   8   6      293.81      280.63     10.99 o 
  -9   8   6      269.73      260.30     11.92 o 
  -8   8   6      643.43      631.09     14.17 o 
  -7   8   6      781.75      769.98     18.31 o 
  -6   8   6       41.89       40.75      6.61 o 
  -5   8   6      118.57      120.14      9.62 o 
  -4   8   6      553.34      529.66     10.63 o 
  -3   8   6      256.42      273.99      9.39 o 
  -2   8   6      386.97      399.09     11.51 o 
  -1   8   6       86.71       87.00      6.51 o 
   0   8   6      417.51      434.70     12.01 o 
   1   8   6      734.00      681.48     15.10 o 
   2   8   6      218.70      211.80      9.20 o 
   3   8   6     2799.37     2816.80     36.67 o 
   4   8   6       49.33       59.35     11.22 o 
   5   8   6      757.38      782.17     32.17 o 
   6   8   6     1617.54     1610.36     32.77 o 
   7   8   6      265.33      250.01     13.35 o 
   8   8   6        8.36        5.37      6.02 o 
   9   8   6        2.08       -1.83      7.80 o 
  10   8   6      386.91      387.13     18.69 o 
  11   8   6       60.70       73.73     11.62 o 
 -10   9   6        5.85        9.59      5.56 o 
  -9   9   6       85.49       87.59      7.50 o 
  -8   9   6        1.43        0.37      4.80 o 
  -7   9   6      102.08       94.13      7.19 o 
  -6   9   6     1955.82     1827.38     24.84 o 
  -5   9   6      945.58      946.66     16.84 o 
  -4   9   6      727.29      723.42     15.38 o 
  -3   9   6       12.79       15.51      6.20 o 
  -2   9   6     1212.90     1228.08     24.20 o 
  -1   9   6      782.38      792.36     23.31 o 
   0   9   6        7.45        9.11      4.81 o 
   1   9   6     1145.05     1182.41     21.34 o 
   2   9   6       42.43       46.16      6.30 o 
   3   9   6      399.54      409.10     13.84 o 
   4   9   6     1045.28     1116.59     26.63 o 
   5   9   6      470.93      512.97     19.83 o 
   6   9   6       22.46       23.93      7.68 o 
   7   9   6       90.20       88.53     10.22 o 
   8   9   6       27.03       22.92      9.93 o 
   9   9   6       11.56       22.93      9.07 o 
  10   9   6      178.52      192.55     14.93 o 
  -9  10   6      179.47      168.31     15.18 o 
  -8  10   6      275.60      267.00     11.60 o 
  -7  10   6      569.06      585.07     14.45 o 
  -6  10   6        0.45       -0.15      5.29 o 
  -5  10   6      959.57      930.24     20.48 o 
  -4  10   6       64.81       63.05      6.62 o 
  -3  10   6      146.66      131.13      9.80 o 
  -2  10   6     1453.89     1475.12     26.60 o 
  -1  10   6        9.55       10.37      5.42 o 
   0  10   6      800.51      842.50     21.31 o 
   1  10   6     1130.67     1161.83     22.04 o 
   2  10   6      217.27      220.90     10.68 o 
   3  10   6     1289.06     1310.03     29.84 o 
   4  10   6      219.20      228.30     14.04 o 
   5  10   6      147.12      159.84     12.09 o 
   6  10   6      116.35      106.69     17.86 o 
   7  10   6        1.38        1.16      7.57 o 
   8  10   6      643.68      657.07     25.28 o 
   9  10   6      238.74      235.26     16.59 o 
  -8  11   6        6.67        9.72     13.04 o 
  -7  11   6        7.65       -3.90      5.67 o 
  -6  11   6      108.01       96.69      9.34 o 
  -5  11   6        0.38       -6.43      5.79 o 
  -4  11   6      228.40      228.89     12.07 o 
  -3  11   6        6.43        0.95      5.98 o 
  -2  11   6        3.49        5.43      9.88 o 
  -1  11   6       46.28       47.95      8.45 o 
   0  11   6      266.29      272.97     11.83 o 
   1  11   6      243.19      240.65     11.44 o 
   2  11   6       46.43       54.53      9.39 o 
   3  11   6       82.95       81.45     20.91 o 
   4  11   6      120.04      112.69     17.96 o 
   5  11   6        0.05       12.83      7.96 o 
   6  11   6        3.34       -5.68      7.25 o 
   7  11   6        7.76        5.96     12.37 o 
   8  11   6       35.75       43.58     11.87 o 
  -7  12   6      333.99      343.85     20.75 o 
  -6  12   6       45.67       46.55     10.54 o 
  -5  12   6      291.14      302.45     14.16 o 
  -4  12   6      196.12      194.58     11.48 o 
  -3  12   6      426.61      427.90     15.76 o 
  -2  12   6      430.33      448.69     32.84 o 
  -1  12   6       44.70       31.21     14.37 o 
   0  12   6      483.49      484.16     19.17 o 
   1  12   6      354.67      355.53     17.44 o 
   2  12   6       11.58       10.58      8.29 o 
   3  12   6      287.74      310.78     16.76 o 
   4  12   6       21.92       13.51      8.27 o 
   5  12   6      222.65      232.93     15.46 o 
   6  12   6      350.01      394.13     19.61 o 
  -5  13   6       38.46       25.46      8.18 o 
  -4  13   6      144.51      143.78     11.39 o 
  -3  13   6       21.40       28.47      7.91 o 
  -2  13   6       78.94       78.08     11.71 o 
  -1  13   6      129.57      186.16     21.32 o 
   0  13   6        1.67       -0.22      7.86 o 
   1  13   6      126.03      103.58     11.98 o 
   2  13   6      277.95      291.12     17.13 o 
   3  13   6        0.08      -11.57      7.72 o 
   4  13   6       27.10       36.84     10.38 o 
 -13   1   7        6.63       13.66      9.79 o 
 -12   1   7      993.42     1004.57     29.20 o 
 -11   1   7      260.10      272.08     16.40 o 
 -10   1   7      220.42      202.88     13.45 o 
  -9   1   7      811.40      838.91     18.60 o 
  -8   1   7      181.85      204.28      8.10 o 
  -7   1   7     2441.08     2484.38     27.82 o 
  -6   1   7     2201.32     2227.85     21.83 o 
  -5   1   7       22.56       41.12      3.59 o 
  -4   1   7     3929.27     3882.88     29.10 o 
  -3   1   7      737.09      662.84      8.31 o 
  -2   1   7      649.42      653.68      8.09 o 
  -1   1   7     2872.43     2643.59     20.83 o 
   0   1   7       67.00       84.10      3.21 o 
   1   1   7    15583.92    15379.33    123.76 o 
   2   1   7    15903.12    16205.51    150.15 o 
   3   1   7        2.20       16.99      6.85 o 
   4   1   7     2696.90     2597.01     32.95 o 
   5   1   7      909.76      887.04     12.42 o 
   6   1   7       16.48       14.84      3.94 o 
   7   1   7     2052.25     2022.29     27.72 o 
   8   1   7      156.12      149.21      7.78 o 
   9   1   7      462.21      465.73     15.73 o 
  10   1   7      400.05      388.53     15.92 o 
  11   1   7       11.81        1.81      8.19 o 
  12   1   7      505.13      507.69     19.84 o 
  13   1   7      175.53      157.36     18.53 o 
 -13   2   7      191.27      199.73     16.14 o 
 -12   2   7       10.66        3.24     19.16 o 
 -11   2   7      139.27      137.73     17.07 o 
 -10   2   7      321.26      310.04     16.08 o 
  -9   2   7        5.95        9.57      6.64 o 
  -8   2   7      615.86      628.66     19.02 o 
  -7   2   7       46.70       41.84      3.79 o 
  -6   2   7       97.95      100.97      4.60 o 
  -5   2   7      523.39      496.44     12.56 o 
  -4   2   7       56.54       51.44      2.84 o 
  -3   2   7      224.42      224.08      4.94 o 
  -2   2   7     4649.05     4793.42     34.42 o 
  -1   2   7      203.76      185.85      5.53 o 
   0   2   7     5347.08     5655.46     39.45 o 
   1   2   7     3463.09     3491.29     47.46 o 
   2   2   7      236.03      205.51     11.53 o 
   3   2   7     1299.60     1204.94     19.17 o 
   4   2   7       27.46       22.44      4.21 o 
   5   2   7      121.98       98.87      5.79 o 
   6   2   7      435.76      433.98     11.27 o 
   7   2   7     1576.20     1530.55     23.56 o 
   8   2   7      562.00      551.13     13.73 o 
   9   2   7      212.47      219.76     17.27 o 
  10   2   7      238.85      237.00     10.98 o 
  11   2   7       84.42       92.88      8.24 o 
  12   2   7      254.93      237.94     21.57 o 
  13   2   7      106.28      114.15     18.02 o 
 -13   3   7       48.75       62.81     12.36 o 
 -12   3   7      397.36      402.80     42.57 o 
 -11   3   7        7.07       -4.39      7.63 o 
 -10   3   7        2.38       -0.03      7.04 o 
  -9   3   7     1048.67     1022.83     25.78 o 
  -8   3   7        1.20        5.71      6.38 o 
  -7   3   7      496.93      491.62     10.91 o 
  -6   3   7      766.91      713.23     12.28 o 
  -5   3   7     1588.80     1720.06     18.16 o 
  -4   3   7     3467.27     3520.14     27.08 o 
  -3   3   7     2878.36     2967.36     23.46 o 
  -2   3   7      450.30      451.32      6.72 o 
  -1   3   7      826.74      740.37     12.56 o 
   0   3   7      700.54      766.38     10.01 o 
   1   3   7      221.02      179.16      7.04 o 
   2   3   7     3578.51     3744.68     51.16 o 
   3   3   7      359.69      325.07     12.16 o 
   4   3   7      421.93      383.18     10.81 o 
   5   3   7       10.49       12.96      4.17 o 
   6   3   7       38.90       49.36      5.40 o 
   7   3   7     1816.30     1840.72     27.04 o 
   8   3   7      911.06      890.34     18.00 o 
   9   3   7      539.22      514.81     14.20 o 
  10   3   7       83.51       78.68      7.45 o 
  11   3   7        0.48        6.74      7.41 o 
  12   3   7       53.91       44.29      9.49 o 
 -13   4   7      116.15      124.65     16.34 o 
 -12   4   7      124.51      113.65     12.57 o 
 -11   4   7      104.68       94.67     14.47 o 
 -10   4   7     1266.96     1200.44     29.49 o 
  -9   4   7      113.99      113.93     10.52 o 
  -8   4   7      894.74      892.65     14.75 o 
  -7   4   7      284.48      298.86     10.23 o 
  -6   4   7      105.61       98.16      5.61 o 
  -5   4   7      794.27      768.75     13.04 o 
  -4   4   7      666.03      614.63      9.59 o 
  -3   4   7     3398.76     3377.74     26.23 o 
  -2   4   7     4750.13     4791.06     38.18 o 
  -1   4   7       75.46       77.50      4.20 o 
   0   4   7     7283.02     7225.47     72.53 o 
   1   4   7     2222.60     2253.76     28.97 o 
   2   4   7     1870.66     1933.77     26.37 o 
   3   4   7     2934.64     2670.43     48.49 o 
   4   4   7      108.46      105.23      6.71 o 
   5   4   7     5353.49     5255.58     57.79 o 
   6   4   7     2255.99     2273.30     30.73 o 
   7   4   7      170.78      179.16      9.68 o 
   8   4   7     1510.39     1449.58     27.07 o 
   9   4   7       61.96       58.82      6.89 o 
  10   4   7       13.44       20.94      6.11 o 
  11   4   7      299.36      348.83     16.39 o 
  12   4   7        0.22       11.24      8.34 o 
 -12   5   7        0.36        8.75      8.92 o 
 -11   5   7       86.72       69.83     10.63 o 
 -10   5   7        0.68        8.48      7.78 o 
  -9   5   7       37.81       38.01     10.82 o 
  -8   5   7      183.26      182.65      7.68 o 
  -7   5   7      740.96      711.78     13.26 o 
  -6   5   7        1.35        0.19      3.08 o 
  -5   5   7       54.06       37.77      6.01 o 
  -4   5   7       71.37       67.20      5.04 o 
  -3   5   7      213.08      235.68      6.82 o 
  -2   5   7       80.56       78.80      3.82 o 
  -1   5   7       76.27       79.79      6.19 o 
   0   5   7      382.26      426.26     11.06 o 
   1   5   7      774.72      754.59     15.14 o 
   2   5   7       70.28       75.23      5.68 o 
   3   5   7      510.71      515.18     12.74 o 
   4   5   7      354.95      350.22     11.07 o 
   5   5   7      265.61      290.46     10.46 o 
   6   5   7      288.12      285.20     10.89 o 
   7   5   7      488.31      509.13     16.39 o 
   8   5   7      228.91      228.22     10.48 o 
   9   5   7        9.24       10.79      5.45 o 
  10   5   7        0.72        4.19      5.80 o 
  11   5   7       83.63       69.56     10.13 o 
  12   5   7        8.61       13.58      8.65 o 
 -12   6   7       60.72       69.42     11.58 o 
 -11   6   7      476.86      418.90     19.57 o 
 -10   6   7     1355.13     1312.62     31.45 o 
  -9   6   7       42.13       30.94      5.17 o 
  -8   6   7      498.67      538.31     12.29 o 
  -7   6   7       47.70       54.31      5.40 o 
  -6   6   7      180.73      172.57      7.47 o 
  -5   6   7     1858.36     1878.37     20.89 o 
  -4   6   7      243.13      241.93      8.75 o 
  -3   6   7     2270.39     2212.90     23.39 o 
  -2   6   7     2829.76     2833.04     30.13 o 
  -1   6   7       67.80       84.49      5.90 o 
   0   6   7     7851.00     7869.67     79.70 o 
   1   6   7     1348.91     1345.97     21.51 o 
   2   6   7      844.96      805.36     16.15 o 
   3   6   7     1669.72     1598.08     24.51 o 
   4   6   7      528.12      493.32     13.10 o 
   5   6   7      962.32      924.51     18.52 o 
   6   6   7     3392.22     3352.17     58.22 o 
   7   6   7     1166.59     1120.96     21.38 o 
   8   6   7      739.29      747.72     18.27 o 
   9   6   7      217.14      194.72     10.44 o 
  10   6   7        3.01        0.17      6.97 o 
  11   6   7      304.84      321.05     16.99 o 
 -11   7   7        8.15       12.84     11.10 o 
 -10   7   7       25.90       11.87     18.05 o 
  -9   7   7       26.08       25.45      5.74 o 
  -8   7   7       59.55       57.63      6.05 o 
  -7   7   7       45.60       51.08      8.76 o 
  -6   7   7      181.23      171.81      7.49 o 
  -5   7   7       99.18      101.12      5.65 o 
  -4   7   7      250.91      277.24     11.02 o 
  -3   7   7      685.49      679.26     16.13 o 
  -2   7   7       48.23       48.86      4.79 o 
  -1   7   7     1703.51     1726.53     33.32 o 
   0   7   7      184.27      199.61      8.90 o 
   1   7   7      179.61      174.27      8.43 o 
   2   7   7     1776.93     1813.54     27.01 o 
   3   7   7      281.79      257.74     11.79 o 
   4   7   7      916.98      938.14     18.74 o 
   5   7   7      111.47      104.53      7.74 o 
   6   7   7     1626.43     1615.31     26.95 o 
   7   7   7       14.23        9.66      5.67 o 
   8   7   7       12.06       10.67      5.69 o 
   9   7   7       30.47       32.51      7.01 o 
  10   7   7       66.58       74.58     10.76 o 
  11   7   7      192.97      207.26     15.04 o 
 -11   8   7        5.96        7.27      9.04 o 
 -10   8   7      411.74      390.67     14.60 o 
  -9   8   7      181.88      161.75      8.77 o 
  -8   8   7      147.34      144.16      9.62 o 
  -7   8   7        4.73        3.28      4.46 o 
  -6   8   7      167.68      156.26      7.78 o 
  -5   8   7     1942.36     1967.50     26.20 o 
  -4   8   7      172.42      170.97      8.12 o 
  -3   8   7       84.54       80.58      8.67 o 
  -2   8   7     1162.18     1137.64     20.34 o 
  -1   8   7       48.08       44.42      5.63 o 
   0   8   7     1260.70     1278.48     21.97 o 
   1   8   7       67.69       67.31      6.59 o 
   2   8   7      182.25      164.08      8.68 o 
   3   8   7      467.55      485.00     13.85 o 
   4   8   7      822.68      831.29     18.11 o 
   5   8   7      932.82      976.67     20.17 o 
   6   8   7     1050.79     1067.33     26.56 o 
   7   8   7       46.35       54.20      9.01 o 
   8   8   7      199.07      205.55     10.99 o 
   9   8   7      148.78      168.54     13.07 o 
  10   8   7       18.36       27.28     13.86 o 
 -10   9   7       49.91       51.72      6.98 o 
  -9   9   7       79.36      108.32      8.20 o 
  -8   9   7      156.85      166.72      8.77 o 
  -7   9   7      382.43      427.08     16.76 o 
  -6   9   7      650.18      685.46     17.67 o 
  -5   9   7       21.08       17.50      7.01 o 
  -4   9   7      959.77      975.88     18.04 o 
  -3   9   7     2246.19     2276.95     92.76 o 
  -2   9   7      187.70      208.95     16.85 o 
  -1   9   7      914.29      941.24     19.15 o 
   0   9   7        0.49        1.95      5.05 o 
   1   9   7      711.75      691.64     16.46 o 
   2   9   7      647.29      635.83     16.16 o 
   3   9   7        0.57       -4.62      5.38 o 
   4   9   7     3958.24     4094.67     62.41 o 
   5   9   7       72.12       68.26     16.72 o 
   6   9   7      450.90      460.72     26.68 o 
   7   9   7      305.83      267.65     15.07 o 
   8   9   7       96.10       96.18      9.26 o 
   9   9   7      268.84      294.22     17.15 o 
  -9  10   7       46.64       45.50      8.04 o 
  -8  10   7      166.38      165.33     10.85 o 
  -7  10   7       15.06       19.55      6.61 o 
  -6  10   7       77.64       75.85      7.58 o 
  -5  10   7      122.40      130.81     11.57 o 
  -4  10   7      632.16      629.13     34.21 o 
  -3  10   7       41.24       43.80      9.99 o 
  -2  10   7        0.25        0.73      7.29 o 
  -1  10   7      278.39      260.04     11.42 o 
   0  10   7       16.85       26.14      6.24 o 
   1  10   7        0.26       -2.42      5.48 o 
   2  10   7       22.48       22.68      6.43 o 
   3  10   7      119.14      109.67     10.95 o 
   4  10   7      751.32      741.46     27.76 o 
   5  10   7       19.29        9.66      7.16 o 
   6  10   7        1.39        0.50      7.62 o 
   7  10   7       72.22       62.94     10.30 o 
   8  10   7       62.94       72.69     11.37 o 
  -8  11   7      176.70      170.68     11.44 o 
  -7  11   7      290.27      268.11     13.01 o 
  -6  11   7      253.74      293.30     12.07 o 
  -5  11   7        0.58        0.08      6.32 o 
  -4  11   7      506.51      521.94     31.44 o 
  -3  11   7      336.98      367.81     21.51 o 
  -2  11   7      822.67      809.56     24.92 o 
  -1  11   7      683.08      748.27     37.40 o 
   0  11   7       11.82       12.89      6.08 o 
   1  11   7      449.65      445.64     20.24 o 
   2  11   7     1687.77     1698.99     52.54 o 
   3  11   7       16.10       14.03      9.14 o 
   4  11   7      574.61      598.47     21.64 o 
   5  11   7        6.99        3.73      7.53 o 
   6  11   7      210.61      201.99     15.93 o 
   7  11   7      458.68      459.75     20.42 o 
  -6  12   7        1.44       11.89      7.72 o 
  -5  12   7      381.31      387.48     17.09 o 
  -4  12   7        0.35       -0.96      6.84 o 
  -3  12   7       15.19       11.99     17.29 o 
  -2  12   7        2.22       -7.55      8.21 o 
  -1  12   7        6.10       17.53      9.19 o 
   0  12   7       23.90       25.06      7.24 o 
   1  12   7      183.51      188.10     13.87 o 
   2  12   7      669.97      644.27     22.84 o 
   3  12   7        1.92      -11.34      7.56 o 
   4  12   7       61.10       47.88     15.96 o 
   5  12   7        5.41        7.36     11.74 o 
  -3  13   7        5.95        7.56      8.95 o 
  -2  13   7       36.69       40.76     11.03 o 
  -1  13   7      423.28      444.53     30.46 o 
   0  13   7       21.50       39.40     15.23 o 
   1  13   7       46.46       59.29     11.21 o 
   2  13   7      240.53      249.95     16.61 o 
   3  13   7      101.75       97.17     12.29 o 
 -13   0   8      607.90      566.92     34.01 o 
 -12   0   8        1.23       -8.12     12.18 o 
 -11   0   8       18.57       17.00     12.44 o 
 -10   0   8        7.03        8.50     11.04 o 
  -9   0   8     1799.06     1776.40     56.03 o 
  -8   0   8     5541.30     5659.72     76.27 o 
  -7   0   8     1410.70     1425.81     28.17 o 
  -6   0   8     1150.62     1192.63     24.23 o 
  -5   0   8     5948.48     6108.61     61.87 o 
  -4   0   8     1537.36     1583.79     21.61 o 
  -3   0   8     2978.10     3044.94     42.83 o 
  -2   0   8     5111.43     5226.11     53.18 o 
  -1   0   8       26.45       17.66      3.22 o 
   0   0   8      376.73      381.31     15.65 o 
   1   0   8     4273.57     4869.42     64.54 o 
   2   0   8    15855.96    15609.16    205.48 o 
   3   0   8     5505.45     5561.92    109.23 o 
   4   0   8        4.67        7.26      3.46 o 
   5   0   8     1139.68     1031.74     28.93 o 
   6   0   8      579.64      626.57     26.14 o 
   7   0   8      597.22      595.73     25.44 o 
   8   0   8       43.83       50.82     11.42 o 
   9   0   8       15.68       25.13     10.60 o 
  10   0   8      495.54      528.16     27.16 o 
  11   0   8       97.91      116.49     16.43 o 
  12   0   8      144.70      134.51     17.96 o 
 -13   1   8        0.04       -2.43      9.65 o 
 -12   1   8      129.92      127.59     13.82 o 
 -11   1   8      112.83       99.79     20.15 o 
 -10   1   8        4.98        0.28      5.79 o 
  -9   1   8        2.77       -3.07      5.18 o 
  -8   1   8      152.71      155.56      7.56 o 
  -7   1   8      160.63      169.23      7.47 o 
  -6   1   8      285.40      282.99      7.14 o 
  -5   1   8        5.39        9.47      2.39 o 
  -4   1   8      798.97      819.40     10.92 o 
  -3   1   8        0.88       -1.27      1.98 o 
  -2   1   8       44.06       33.95      2.71 o 
  -1   1   8      208.45      197.58      4.81 o 
   0   1   8     1955.79     2087.23     17.87 o 
   1   1   8     3445.79     3380.18     34.05 o 
   2   1   8     3045.82     3047.10     33.35 o 
   3   1   8      468.57      522.85     12.57 o 
   4   1   8       69.70       60.70      8.38 o 
   5   1   8       69.25       74.21      5.36 o 
   6   1   8       11.79        9.96      4.13 o 
   7   1   8       26.32       25.67      4.95 o 
   8   1   8       27.90       17.91     10.18 o 
   9   1   8      148.74      160.19     11.73 o 
  10   1   8        0.07       -5.36      6.83 o 
  11   1   8       57.53       61.88      9.94 o 
  12   1   8        3.89       15.05      8.77 o 
 -13   2   8      342.03      367.39     19.87 o 
 -12   2   8        0.44        7.39      9.04 o 
 -11   2   8      554.58      571.75     17.46 o 
 -10   2   8      381.61      369.88     13.97 o 
  -9   2   8        2.33       -4.89      5.16 o 
  -8   2   8      904.85      939.18     19.40 o 
  -7   2   8      470.80      509.83     12.59 o 
  -6   2   8     1030.87     1033.20     13.85 o 
  -5   2   8     1370.99     1329.24     15.70 o 
  -4   2   8      215.67      240.75      5.56 o 
  -3   2   8     4541.34     4612.21     34.18 o 
  -2   2   8     3572.00     3645.44     27.94 o 
  -1   2   8      582.90      584.96      8.82 o 
   0   2   8     7663.80     7518.43     56.82 o 
   1   2   8      334.70      331.39      9.85 o 
   2   2   8     2321.45     2416.49     31.17 o 
   3   2   8       81.02       51.77      5.76 o 
   4   2   8        7.57        6.50      4.79 o 
   5   2   8      913.03      858.68     33.66 o 
   6   2   8      382.25      367.94     12.86 o 
   7   2   8      764.26      804.45     16.57 o 
   8   2   8       96.18      102.66      7.45 o 
   9   2   8      191.08      176.33     12.04 o 
  10   2   8       58.28       43.93      9.01 o 
  11   2   8      403.67      398.77     17.76 o 
  12   2   8      186.63      199.07     13.98 o 
 -13   3   8       15.69       17.28     10.45 o 
 -12   3   8      321.68      317.94     18.08 o 
 -11   3   8       61.08       85.20     20.05 o 
 -10   3   8      856.31      860.42     20.47 o 
  -9   3   8      471.66      482.95     14.84 o 
  -8   3   8       24.29       34.78      6.15 o 
  -7   3   8      515.69      521.37     11.51 o 
  -6   3   8     1272.56     1251.43     17.81 o 
  -5   3   8      251.97      231.92      6.61 o 
  -4   3   8     2635.27     2571.62     21.75 o 
  -3   3   8      395.21      420.39      7.04 o 
  -2   3   8     2169.64     2264.81     20.49 o 
  -1   3   8     4168.80     4033.84     34.18 o 
   0   3   8       52.78       69.35      6.39 o 
   1   3   8     1975.95     1911.35     26.27 o 
   2   3   8       43.80       43.78      4.87 o 
   3   3   8      814.98      807.21     33.20 o 
   4   3   8     1451.46     1398.99     43.48 o 
   5   3   8       22.59       26.70      5.30 o 
   6   3   8      774.70      792.69     16.36 o 
   7   3   8      403.88      404.93     13.92 o 
   8   3   8       23.92       23.45      5.39 o 
   9   3   8      136.47      142.36      8.74 o 
  10   3   8      371.73      382.48     13.48 o 
  11   3   8       47.91       45.44     22.40 o 
  12   3   8       38.03       22.08     13.20 o 
 -12   4   8       26.04       12.31      9.77 o 
 -11   4   8      159.21      147.87     13.26 o 
 -10   4   8       49.66       65.78     26.90 o 
  -9   4   8       10.41       10.86      5.85 o 
  -8   4   8      211.13      207.93     10.38 o 
  -7   4   8      198.89      215.49      8.22 o 
  -6   4   8       48.49       36.94      4.54 o 
  -5   4   8      256.79      235.90      7.89 o 
  -4   4   8     1005.04     1052.54     13.55 o 
  -3   4   8      585.93      614.92      8.67 o 
  -2   4   8      575.71      582.90     10.73 o 
  -1   4   8       45.49       48.24      5.16 o 
   0   4   8     1251.08     1260.49     20.02 o 
   1   4   8       99.80      120.20      7.51 o 
   2   4   8      104.32       96.43      6.38 o 
   3   4   8       36.63       33.35      9.98 o 
   4   4   8      174.91      164.24      8.43 o 
   5   4   8      171.27      175.90      8.86 o 
   6   4   8        2.21        5.12      5.99 o 
   7   4   8      283.77      278.48     10.95 o 
   8   4   8        1.24       11.59      5.28 o 
   9   4   8        0.00       -3.48      5.09 o 
  10   4   8        5.74        6.59      5.96 o 
  11   4   8       11.43        8.28      6.32 o 
  12   4   8       12.15        2.92     13.26 o 
 -12   5   8      402.66      401.19     37.02 o 
 -11   5   8      158.54      155.68     13.77 o 
 -10   5   8      602.95      588.26     21.36 o 
  -9   5   8      896.34      915.51     29.73 o 
  -8   5   8       19.54       16.92      4.81 o 
  -7   5   8      910.16      938.28     16.51 o 
  -6   5   8      984.60     1016.57     16.72 o 
  -5   5   8      419.06      410.23     10.25 o 
  -4   5   8     3328.63     3299.10     34.10 o 
  -3   5   8      569.16      570.98     11.56 o 
  -2   5   8     2283.74     2155.29     24.65 o 
  -1   5   8     3070.64     3012.85     36.71 o 
   0   5   8      199.59      191.13      8.24 o 
   1   5   8     2712.19     2591.89     33.50 o 
   2   5   8     1174.84     1152.99     20.10 o 
   3   5   8      390.48      365.70     11.35 o 
   4   5   8     1486.22     1480.46     24.18 o 
   5   5   8        1.08        0.42      4.39 o 
   6   5   8     1078.89     1081.00     20.85 o 
   7   5   8      188.62      190.64     14.07 o 
   8   5   8       73.63       42.38      7.55 o 
   9   5   8      633.84      627.58     16.72 o 
  10   5   8       44.45       43.92      7.36 o 
  11   5   8      113.58      107.77     11.63 o 
 -12   6   8        1.41        6.86     12.98 o 
 -11   6   8       17.50       21.80      9.43 o 
 -10   6   8       31.76       26.36      8.96 o 
  -9   6   8        9.63       11.37      7.92 o 
  -8   6   8      311.14      298.15     15.97 o 
  -7   6   8        0.20       -6.12      4.08 o 
  -6   6   8       11.46        9.68      4.49 o 
  -5   6   8      114.97      119.91      6.52 o 
  -4   6   8      177.94      201.02      9.35 o 
  -3   6   8      118.74      120.89      7.60 o 
  -2   6   8      349.69      341.06      9.21 o 
  -1   6   8        8.57        0.83      4.14 o 
   0   6   8       27.60       34.40      5.34 o 
   1   6   8      196.11      177.71      8.37 o 
   2   6   8      857.82      862.00     17.36 o 
   3   6   8      548.42      560.13     14.20 o 
   4   6   8        1.00        0.20      5.79 o 
   5   6   8       66.69       67.58      7.09 o 
   6   6   8        0.81       -3.99      5.20 o 
   7   6   8       19.60       11.10      5.71 o 
   8   6   8      162.54      165.18     13.88 o 
   9   6   8       26.52       28.40      6.77 o 
  10   6   8       59.24       52.23      7.88 o 
  11   6   8       83.80       87.51     11.82 o 
 -11   7   8      118.40      152.33     28.62 o 
 -10   7   8      562.49      479.97     19.81 o 
  -9   7   8     1319.37     1300.48     21.11 o 
  -8   7   8        1.26        0.49      4.65 o 
  -7   7   8      578.97      573.62     13.80 o 
  -6   7   8       66.59       70.49      7.50 o 
  -5   7   8      126.47      117.17      8.42 o 
  -4   7   8     1403.38     1439.36     24.94 o 
  -3   7   8      125.61      123.33      8.30 o 
  -2   7   8     2289.91     2287.33     31.26 o 
  -1   7   8     1402.59     1393.41     22.93 o 
   0   7   8       24.57       35.20      5.74 o 
   1   7   8       94.07       90.52      7.56 o 
   2   7   8      332.39      327.14     11.48 o 
   3   7   8      342.57      338.00     18.50 o 
   4   7   8      921.64      898.94     19.07 o 
   5   7   8        6.20        3.39      5.48 o 
   6   7   8      131.93      133.20      9.10 o 
   7   7   8      342.20      338.96     12.83 o 
   8   7   8       85.68       87.75      8.24 o 
   9   7   8      425.08      464.45     15.49 o 
  10   7   8       60.93       46.10      9.93 o 
 -10   8   8      129.17      159.93     13.61 o 
  -9   8   8       10.99        7.33      5.73 o 
  -8   8   8      320.22      332.79     11.79 o 
  -7   8   8       64.66       60.12      6.71 o 
  -6   8   8       98.77      102.63      8.87 o 
  -5   8   8      155.67      134.91      9.01 o 
  -4   8   8       21.75       19.90      6.19 o 
  -3   8   8     2179.14     2157.89     56.53 o 
  -2   8   8     1218.30     1233.95     28.83 o 
  -1   8   8      124.44      107.15      7.60 o 
   0   8   8     1092.04     1078.31     20.57 o 
   1   8   8       60.58       66.59      6.96 o 
   2   8   8      627.08      623.96     24.00 o 
   3   8   8      845.58      840.70     18.74 o 
   4   8   8      297.33      272.73     11.50 o 
   5   8   8      402.86      387.21     13.48 o 
   6   8   8      677.59      709.00     27.12 o 
   7   8   8       25.62       24.33      8.54 o 
   8   8   8       37.40       39.78      7.69 o 
   9   8   8        2.12        3.36      6.44 o 
  10   8   8      198.51      186.15     14.98 o 
  -9   9   8      135.96      113.45     12.50 o 
  -8   9   8      195.53      164.72      9.34 o 
  -7   9   8      286.41      312.83     11.65 o 
  -6   9   8        4.67        6.70      6.60 o 
  -5   9   8      122.14      118.71      9.52 o 
  -4   9   8      244.79      266.18     12.61 o 
  -3   9   8        8.97        8.86      7.61 o 
  -2   9   8       20.01       22.43      8.29 o 
  -1   9   8       16.16       12.72      5.44 o 
   0   9   8      110.96       97.83      8.01 o 
   1   9   8      217.19      219.26     13.89 o 
   2   9   8        2.74        6.21      5.81 o 
   3   9   8       77.51       82.92      8.29 o 
   4   9   8      377.83      368.97     13.92 o 
   5   9   8      524.04      546.37     19.95 o 
   6   9   8       65.09       73.39     10.35 o 
   7   9   8        6.50        4.45      7.93 o 
   8   9   8      219.16      210.37     11.91 o 
   9   9   8       21.77       29.93     20.34 o 
  -8  10   8      438.34      476.31     14.62 o 
  -7  10   8      110.11      112.56      8.82 o 
  -6  10   8      398.55      427.43     17.40 o 
  -5  10   8      649.37      667.73     29.49 o 
  -4  10   8       14.61        9.52      8.26 o 
  -3  10   8      864.80      908.85     26.54 o 
  -2  10   8      566.10      595.93     21.71 o 
  -1  10   8      164.67      171.99     13.24 o 
   0  10   8     1079.93     1093.29     44.81 o 
   1  10   8      147.88      128.60      9.31 o 
   2  10   8      815.49      857.12     38.35 o 
   3  10   8      435.94      456.10     15.03 o 
   4  10   8       60.67       58.12     12.12 o 
   5  10   8      478.14      486.54     19.92 o 
   6  10   8        2.65      -10.25      7.31 o 
   7  10   8      380.19      371.94     24.11 o 
   8  10   8      527.89      504.50     22.54 o 
  -7  11   8       19.36       14.29      6.56 o 
  -6  11   8       28.94       20.93      7.97 o 
  -5  11   8        3.25      -10.63      7.08 o 
  -4  11   8       88.43       86.09     11.92 o 
  -3  11   8        2.31       18.67      8.95 o 
  -2  11   8       78.60       83.42     11.74 o 
  -1  11   8       64.72       80.94     11.33 o 
   0  11   8       42.35       42.96      7.59 o 
   1  11   8      290.30      304.82     13.41 o 
   2  11   8       74.38       76.52     10.69 o 
   3  11   8        8.91        6.84      8.09 o 
   4  11   8       31.19       19.43      8.54 o 
   5  11   8      274.10      230.07     24.46 o 
   6  11   8        2.14        9.05      8.93 o 
  -5  12   8      199.18      192.17     15.92 o 
  -4  12   8        9.12        2.52     19.07 o 
  -3  12   8      374.17      399.96     41.15 o 
  -2  12   8      140.19      121.22     24.97 o 
  -1  12   8      170.90      167.65     14.21 o 
   0  12   8      240.41      205.68     15.17 o 
   1  12   8      134.16      135.31     13.01 o 
   2  12   8      144.78      170.24     13.95 o 
   3  12   8      554.86      592.60     22.83 o 
   4  12   8       26.93       26.63      9.55 o 
  -1  13   8      195.49      202.17     16.16 o 
   0  13   8       13.81        7.49     13.96 o 
 -13   1   9      170.56      173.79     15.97 o 
 -12   1   9      943.98      972.43     29.74 o 
 -11   1   9       37.20       28.56      9.53 o 
 -10   1   9       50.37       55.22      7.84 o 
  -9   1   9       29.92       31.20      6.37 o 
  -8   1   9      961.39      968.68     16.91 o 
  -7   1   9     3409.42     3532.50     51.89 o 
  -6   1   9      988.49     1026.13     16.29 o 
  -5   1   9     3357.97     3364.32     32.76 o 
  -4   1   9     3835.09     3893.46     30.51 o 
  -3   1   9       34.92       36.92      3.11 o 
  -2   1   9     2869.46     2814.30     23.33 o 
  -1   1   9     2139.96     2202.14     19.31 o 
   0   1   9     1497.33     1526.44     16.61 o 
   1   1   9     1947.64     1961.78     23.75 o 
   2   1   9      132.28      164.84      7.14 o 
   3   1   9     1192.59     1197.83     25.88 o 
   4   1   9      910.19      898.60     50.22 o 
   5   1   9      104.70      105.37      9.26 o 
   6   1   9     1577.64     1627.16     32.57 o 
   7   1   9       12.68       10.72      8.12 o 
   8   1   9      271.25      257.36     14.11 o 
   9   1   9      273.50      263.73     21.73 o 
  10   1   9       15.50       16.51      8.30 o 
  11   1   9     1217.63     1287.39     31.82 o 
  12   1   9      196.79      194.16     24.02 o 
 -12   2   9        3.63        4.45      9.42 o 
 -11   2   9      247.66      260.00     17.58 o 
 -10   2   9      241.00      229.76     16.02 o 
  -9   2   9      113.03      117.95     15.21 o 
  -8   2   9      319.55      328.23     12.40 o 
  -7   2   9       59.51       69.79     11.36 o 
  -6   2   9     1023.71      989.20     14.00 o 
  -5   2   9      542.62      560.41     10.03 o 
  -4   2   9        2.56        1.20      2.53 o 
  -3   2   9     2773.38     2754.32     23.21 o 
  -2   2   9        4.13        1.46      2.33 o 
  -1   2   9     1554.60     1526.79     17.20 o 
   0   2   9      954.12      924.96     14.70 o 
   1   2   9      225.70      231.89      7.80 o 
   2   2   9      523.05      492.40     12.72 o 
   3   2   9      186.24      189.45      8.84 o 
   4   2   9      217.53      195.80      9.30 o 
   5   2   9      101.72      109.17      9.26 o 
   6   2   9       62.80       59.81      6.35 o 
   7   2   9      337.48      333.13     15.33 o 
   8   2   9       96.85       92.99     11.26 o 
   9   2   9       19.39       26.24      9.93 o 
  10   2   9      310.14      277.85     15.77 o 
  11   2   9       90.88      100.58     12.37 o 
  12   2   9        1.01       -8.86      8.21 o 
 -12   3   9      246.20      242.28     17.01 o 
 -11   3   9        0.06       -1.32      6.45 o 
 -10   3   9      714.93      694.50     18.93 o 
  -9   3   9      332.36      350.84     21.26 o 
  -8   3   9        3.53        1.63      5.46 o 
  -7   3   9     1821.60     1823.00     28.26 o 
  -6   3   9       56.83       81.06      5.78 o 
  -5   3   9       14.04       21.48      3.67 o 
  -4   3   9       97.12       87.73      4.62 o 
  -3   3   9      504.72      549.14      8.96 o 
  -2   3   9     3542.51     3573.24     31.79 o 
  -1   3   9      337.16      358.26     10.21 o 
   0   3   9      762.04      777.17     15.64 o 
   1   3   9      810.83      800.92     16.19 o 
   2   3   9       83.42       78.41      9.57 o 
   3   3   9      271.66      286.20     10.64 o 
   4   3   9      790.39      779.40     27.37 o 
   5   3   9      469.87      453.62     13.55 o 
   6   3   9      727.08      729.81     16.09 o 
   7   3   9       67.43       57.51      6.38 o 
   8   3   9       34.77       35.97      6.21 o 
   9   3   9      125.97      126.09     11.81 o 
  10   3   9       61.00       59.55     10.12 o 
  11   3   9      461.05      475.42     20.05 o 
 -12   4   9        7.36        5.93      7.57 o 
 -11   4   9      717.58      766.39     21.70 o 
 -10   4   9      160.80      163.44     14.45 o 
  -9   4   9      328.42      374.53     14.16 o 
  -8   4   9     1776.05     1771.28     29.10 o 
  -7   4   9        1.22        6.76      4.29 o 
  -6   4   9      865.21      810.14     14.71 o 
  -5   4   9     1516.42     1581.76     21.02 o 
  -4   4   9      680.02      657.12     12.43 o 
  -3   4   9     5367.16     5252.96     43.49 o 
  -2   4   9      862.33      890.32     14.33 o 
  -1   4   9     4163.71     4153.19     50.00 o 
   0   4   9      642.47      591.70     13.89 o 
   1   4   9       79.95       84.35      6.36 o 
   2   4   9     1132.45     1089.85     19.85 o 
   3   4   9      447.50      441.59     12.92 o 
   4   4   9      821.92      837.77     30.45 o 
   5   4   9      642.89      653.50     16.09 o 
   6   4   9      261.96      236.74     24.94 o 
   7   4   9      230.57      246.64     10.63 o 
   8   4   9      334.17      349.46     28.14 o 
   9   4   9      110.52      100.57      8.39 o 
  10   4   9      403.09      417.26     18.35 o 
  11   4   9       30.28       31.57      9.91 o 
 -11   5   9       78.33       61.29      9.26 o 
 -10   5   9      113.77      104.86      9.72 o 
  -9   5   9      112.25      109.80      9.44 o 
  -8   5   9       24.97       23.22      7.27 o 
  -7   5   9       21.33       18.84      4.89 o 
  -6   5   9      149.28      137.47      7.24 o 
  -5   5   9      148.90      147.86      8.59 o 
  -4   5   9       92.78       86.62     11.14 o 
  -3   5   9       28.37       18.76      5.29 o 
  -2   5   9       43.77       47.35      6.62 o 
  -1   5   9       18.85       13.50      4.75 o 
   0   5   9       46.37       52.12      5.81 o 
   1   5   9       79.86       69.67      6.35 o 
   2   5   9       33.26       38.21      5.79 o 
   3   5   9       26.25       26.79      5.80 o 
   4   5   9      281.66      277.60     11.17 o 
   5   5   9        9.00        7.39      5.20 o 
   6   5   9      301.61      266.78     11.46 o 
   7   5   9       46.78       44.21      6.47 o 
   8   5   9       22.79       18.88      5.90 o 
   9   5   9        4.31        7.66      6.03 o 
  10   5   9       11.04        4.11      6.54 o 
  11   5   9        0.18        0.93      8.79 o 
 -11   6   9      570.62      545.78     23.63 o 
 -10   6   9      232.20      241.19     13.18 o 
  -9   6   9      607.99      606.02     22.08 o 
  -8   6   9      627.53      624.61     14.76 o 
  -7   6   9       55.41       59.57      7.35 o 
  -6   6   9     1411.65     1410.51     25.28 o 
  -5   6   9     1229.32     1240.30     25.35 o 
  -4   6   9      848.19      832.50     18.31 o 
  -3   6   9     2126.68     2156.43     31.45 o 
  -2   6   9      119.48      111.34      6.30 o 
  -1   6   9     2815.14     2715.52     45.45 o 
   0   6   9     2707.94     2621.06     44.66 o 
   1   6   9        8.17        9.09      5.02 o 
   2   6   9      391.97      395.08     12.52 o 
   3   6   9       53.89       47.88      6.36 o 
   4   6   9      865.03      888.35     19.15 o 
   5   6   9     1062.54     1084.45     21.66 o 
   6   6   9        7.82        5.84      6.19 o 
   7   6   9      518.77      519.91     15.08 o 
   8   6   9        5.43       16.53      7.71 o 
   9   6   9       49.88       57.03     11.58 o 
  10   6   9      381.82      405.82     16.51 o 
 -10   7   9        8.42        1.18      6.98 o 
  -9   7   9       83.02       99.47     17.32 o 
  -8   7   9        2.38        2.16      5.94 o 
  -7   7   9      254.19      246.62     13.24 o 
  -6   7   9      449.75      441.58     14.75 o 
  -5   7   9      272.51      243.39     11.34 o 
  -4   7   9     1118.84     1104.20     26.46 o 
  -3   7   9        2.25       -0.89      5.28 o 
  -2   7   9      227.56      230.09     13.56 o 
  -1   7   9      181.03      179.69      9.08 o 
   0   7   9       73.65       70.35      6.88 o 
   1   7   9      711.27      731.49     18.10 o 
   2   7   9      114.66      108.67      8.54 o 
   3   7   9      586.44      590.49     15.79 o 
   4   7   9        8.10        1.99      8.61 o 
   5   7   9       37.14       26.82     10.80 o 
   6   7   9       82.81       85.29      8.43 o 
   7   7   9      329.73      334.13     27.22 o 
   8   7   9        1.20        8.27      9.30 o 
   9   7   9        0.80        5.01      6.68 o 
  10   7   9       39.22       38.92      8.26 o 
 -10   8   9       12.36       25.98     10.09 o 
  -9   8   9      303.72      304.25     13.78 o 
  -8   8   9      318.79      314.75     14.22 o 
  -7   8   9        0.03       -8.84      5.89 o 
  -6   8   9      828.39      827.35     20.20 o 
  -5   8   9      367.91      377.60     14.04 o 
  -4   8   9       16.16       14.83      6.19 o 
  -3   8   9      475.62      500.07     20.42 o 
  -2   8   9      129.83      128.07     16.72 o 
  -1   8   9      580.18      591.17     22.20 o 
   0   8   9      524.87      529.78     14.88 o 
   1   8   9       94.21       98.90     10.21 o 
   2   8   9      552.64      578.26     16.13 o 
   3   8   9      259.57      249.36     16.65 o 
   4   8   9      488.51      475.61     18.27 o 
   5   8   9      453.36      479.07     15.57 o 
   6   8   9        7.60        2.62     17.04 o 
   7   8   9        8.25        5.56      8.12 o 
   8   8   9        3.82       -3.79      6.05 o 
   9   8   9      143.56      146.24     10.85 o 
  -9   9   9      450.24      412.96     16.40 o 
  -8   9   9       36.23       40.93      8.47 o 
  -7   9   9      827.32      801.76     21.20 o 
  -6   9   9      448.53      401.59     15.31 o 
  -5   9   9       37.21       55.06      8.36 o 
  -4   9   9      481.39      500.05     16.36 o 
  -3   9   9       80.55       69.92     10.49 o 
  -2   9   9      963.14      998.00     61.77 o 
  -1   9   9      305.56      324.66     16.26 o 
   0   9   9       24.76       29.31      6.88 o 
   1   9   9     1016.26     1069.67     27.89 o 
   2   9   9       38.16       28.31      6.71 o 
   3   9   9      705.13      716.96     18.49 o 
   4   9   9       79.26       76.11      8.52 o 
   5   9   9        4.29        5.19      7.88 o 
   6   9   9      154.80      139.52     12.87 o 
   7   9   9      347.85      322.16     17.83 o 
   8   9   9       65.92       82.42      9.48 o 
  -8  10   9        1.99        9.53      9.54 o 
  -7  10   9      194.49      157.46     11.53 o 
  -6  10   9       84.81       90.98      9.93 o 
  -5  10   9      249.33      239.86     18.74 o 
  -4  10   9        8.71       -2.36      8.29 o 
  -3  10   9        0.83        5.28      8.50 o 
  -2  10   9       66.30       52.81     12.98 o 
  -1  10   9       12.20       -6.47      7.24 o 
   0  10   9       92.90       90.77      8.95 o 
   1  10   9        1.35        3.14      6.17 o 
   2  10   9      339.43      348.39     14.06 o 
   3  10   9       15.64       14.59      7.10 o 
   4  10   9      257.29      267.36     16.50 o 
   5  10   9       80.76       64.81     17.61 o 
   6  10   9        0.03       -8.80      7.75 o 
   7  10   9        3.22       12.28      9.44 o 
  -6  11   9       38.74       40.99      8.60 o 
  -5  11   9      239.75      263.39     34.36 o 
  -4  11   9      540.29      526.36     22.09 o 
  -3  11   9        3.98        5.99      8.68 o 
  -2  11   9      355.98      343.52     17.95 o 
  -1  11   9      256.25      246.64     16.53 o 
   0  11   9       98.88      111.68     12.93 o 
   1  11   9      687.82      678.74     19.10 o 
   2  11   9      152.97      160.27     11.15 o 
   3  11   9      216.22      241.46     15.78 o 
   4  11   9       86.55       98.45     12.24 o 
   5  11   9       10.16        0.02      8.55 o 
  -4  12   9        4.21      -11.99      8.15 o 
  -3  12   9        2.64       15.54      9.77 o 
  -2  12   9      190.44      203.65     15.80 o 
  -1  12   9        8.96       19.04      9.64 o 
   0  12   9        4.16        6.32      9.47 o 
   1  12   9       51.50       50.66     10.72 o 
   2  12   9       80.91       75.92     11.70 o 
   3  12   9       70.56       64.19     11.51 o 
 -12   0  10      442.78      404.11     29.63 o 
 -11   0  10     1509.02     1460.29     50.63 o 
 -10   0  10     1266.94     1313.03     45.75 o 
  -9   0  10      211.13      142.38     16.75 o 
  -8   0  10      821.20      798.65     22.36 o 
  -7   0  10     1041.55     1028.28     25.67 o 
  -6   0  10     4344.44     4251.60     60.70 o 
  -5   0  10      370.72      384.59     14.50 o 
  -4   0  10      635.31      630.30     13.65 o 
  -3   0  10    10209.48    10343.94     99.66 o 
  -2   0  10     1498.48     1503.05     21.92 o 
  -1   0  10     1738.84     1679.52     23.32 o 
   0   0  10        9.64        0.83      4.93 o 
   1   0  10     2650.02     2578.35     42.06 o 
   2   0  10     5283.64     4985.80     86.77 o 
   3   0  10     1071.41     1028.22     27.00 o 
   4   0  10      984.15     1014.43     34.77 o 
   5   0  10       96.85       98.35     13.45 o 
   6   0  10       37.22       62.37     12.63 o 
   7   0  10      462.41      444.21     24.30 o 
   8   0  10      234.57      180.07     18.40 o 
   9   0  10      520.15      537.80     28.93 o 
  10   0  10      599.01      526.06     29.57 o 
  11   0  10      191.81      193.20     21.19 o 
 -12   1  10      114.62      125.89     14.15 o 
 -11   1  10      109.80      101.92     12.74 o 
 -10   1  10        1.49        1.98      8.45 o 
  -9   1  10      241.55      241.57     11.92 o 
  -8   1  10      149.85      138.57      9.18 o 
  -7   1  10      174.03      176.87      8.28 o 
  -6   1  10       80.69       88.04      6.33 o 
  -5   1  10      649.96      658.68     15.64 o 
  -4   1  10        2.67        5.65      2.91 o 
  -3   1  10      102.06       98.42      4.51 o 
  -2   1  10     1128.98     1130.22     14.14 o 
  -1   1  10      199.76      196.33      6.49 o 
   0   1  10       77.00       63.55      5.23 o 
   1   1  10      371.06      375.84     10.02 o 
   2   1  10      136.82      139.98     13.05 o 
   3   1  10       16.67       25.12      5.60 o 
   4   1  10        1.29        2.36      6.00 o 
   5   1  10        0.44       -3.65      5.09 o 
   6   1  10        0.98        6.14      6.32 o 
   7   1  10      162.16      137.64     19.45 o 
   8   1  10      173.51      173.40     16.24 o 
   9   1  10      141.27      123.14     25.89 o 
  10   1  10      102.27       98.13     14.97 o 
  11   1  10      250.86      273.86     17.00 o 
 -12   2  10       80.42       68.39     12.48 o 
 -11   2  10      611.61      645.02     19.26 o 
 -10   2  10       41.48       34.54      9.95 o 
  -9   2  10     1118.67     1069.47     30.51 o 
  -8   2  10     1157.70     1185.72     23.02 o 
  -7   2  10      307.95      285.67     11.67 o 
  -6   2  10     2026.88     2005.55     25.30 o 
  -5   2  10     1232.64     1300.18     16.68 o 
  -4   2  10     2874.08     2906.28     27.90 o 
  -3   2  10     2271.14     2280.56     28.58 o 
  -2   2  10        9.44        8.60      4.00 o 
  -1   2  10     2458.65     2424.09     24.40 o 
   0   2  10      243.26      231.86     12.63 o 
   1   2  10      673.35      682.53     13.39 o 
   2   2  10     1408.13     1369.30     23.22 o 
   3   2  10        9.37       16.62      5.13 o 
   4   2  10      760.90      761.98     17.58 o 
   5   2  10      156.57      151.51     11.10 o 
   6   2  10      291.14      267.85     21.64 o 
   7   2  10      753.35      720.75     55.04 o 
   8   2  10      369.41      365.37     16.99 o 
   9   2  10      175.23      189.28     19.42 o 
  10   2  10      214.08      227.43     16.62 o 
  11   2  10      182.33      183.42     24.17 o 
 -12   3  10      215.85      194.42     15.95 o 
 -11   3  10        2.59        1.21      7.22 o 
 -10   3  10      775.80      796.14     20.65 o 
  -9   3  10      165.57      150.43     10.26 o 
  -8   3  10       90.93       92.96      8.45 o 
  -7   3  10     1502.79     1489.30     25.65 o 
  -6   3  10      419.24      425.14     10.97 o 
  -5   3  10     1703.79     1698.28     19.73 o 
  -4   3  10      312.54      306.28      9.21 o 
  -3   3  10     1223.58     1219.18     20.75 o 
  -2   3  10     1044.91     1038.46     14.26 o 
  -1   3  10      612.21      603.36     10.76 o 
   0   3  10     1849.55     1847.25     27.50 o 
   1   3  10      646.23      621.12     15.05 o 
   2   3  10        1.46        5.24      4.61 o 
   3   3  10      511.47      566.49     15.01 o 
   4   3  10      155.58      136.55     10.39 o 
   5   3  10      205.77      203.41     10.14 o 
   6   3  10      405.82      411.85     26.62 o 
   7   3  10        0.05       -4.43      8.31 o 
   8   3  10      436.54      418.34     18.19 o 
   9   3  10      204.23      214.14     14.76 o 
  10   3  10      189.81      194.86     14.43 o 
  11   3  10      360.38      361.93     18.78 o 
 -11   4  10       84.37       83.78      9.86 o 
 -10   4  10        1.43        4.74      7.77 o 
  -9   4  10      208.14      203.49     11.40 o 
  -8   4  10      334.89      314.99     17.97 o 
  -7   4  10       67.99       73.75     11.49 o 
  -6   4  10      656.55      639.72     16.11 o 
  -5   4  10       24.53       16.51      6.68 o 
  -4   4  10      165.62      155.09      7.14 o 
  -3   4  10      328.44      349.47      9.80 o 
  -2   4  10        0.14       -2.38      3.85 o 
  -1   4  10     1396.84     1438.88     23.33 o 
   0   4  10      105.61      106.29      7.31 o 
   1   4  10        3.66       -2.24      4.35 o 
   2   4  10      533.65      528.79     14.50 o 
   3   4  10       79.78       80.11      7.30 o 
   4   4  10      410.86      404.81     13.32 o 
   5   4  10       83.88       79.18      7.79 o 
   6   4  10       96.19       90.57     14.24 o 
   7   4  10      104.81       92.61      9.23 o 
   8   4  10       86.51       91.22     11.36 o 
   9   4  10       28.23       22.38      8.66 o 
  10   4  10      159.16      167.71     14.00 o 
 -11   5  10      115.17      111.39     10.77 o 
 -10   5  10     1118.74     1145.66     25.40 o 
  -9   5  10      269.62      274.28     23.60 o 
  -8   5  10       53.54       56.80      9.97 o 
  -7   5  10     1958.50     2004.14     31.54 o 
  -6   5  10       15.58       13.07      5.75 o 
  -5   5  10     1409.85     1369.98     28.23 o 
  -4   5  10     2007.51     1938.74     29.62 o 
  -3   5  10      660.83      681.94     16.36 o 
  -2   5  10     1871.79     1847.47     23.72 o 
  -1   5  10       13.31       21.19      5.16 o 
   0   5  10      618.85      592.97     14.81 o 
   1   5  10     2192.18     2269.44     32.64 o 
   2   5  10        5.99       -1.67      4.82 o 
   3   5  10      829.20      817.30     25.23 o 
   4   5  10       31.87       20.39      6.19 o 
   5   5  10      860.70      865.87     26.13 o 
   6   5  10      717.06      722.96     18.16 o 
   7   5  10       37.84       36.20      6.65 o 
   8   5  10      701.62      748.37     39.46 o 
   9   5  10      214.32      211.58     17.77 o 
  10   5  10      138.36      142.46     13.62 o 
 -10   6  10       92.09      106.61     20.40 o 
  -9   6  10       25.30       28.90     15.48 o 
  -8   6  10       27.24       23.89      9.06 o 
  -7   6  10       19.20       21.04      6.74 o 
  -6   6  10        0.34        0.45      5.56 o 
  -5   6  10      111.14       90.66      7.90 o 
  -4   6  10       10.26        3.62      7.45 o 
  -3   6  10        0.88        7.26      5.65 o 
  -2   6  10        0.12        4.71      5.53 o 
  -1   6  10      120.60      112.19      7.68 o 
   0   6  10      259.39      227.85     15.78 o 
   1   6  10       23.66       29.06      6.01 o 
   2   6  10      146.11      134.07      8.97 o 
   3   6  10        1.15       -0.99      5.05 o 
   4   6  10      198.98      185.74     10.30 o 
   5   6  10      116.41      116.84      9.24 o 
   6   6  10       11.87       13.46      6.48 o 
   7   6  10        1.20        5.05      5.92 o 
   8   6  10       99.05      109.74      9.23 o 
   9   6  10        8.67       10.29      6.87 o 
 -10   7  10      492.09      465.54     21.51 o 
  -9   7  10      262.13      234.07     16.10 o 
  -8   7  10      504.06      499.13     16.66 o 
  -7   7  10      216.59      237.17     25.53 o 
  -6   7  10      176.21      165.60     10.29 o 
  -5   7  10      775.30      788.49     19.16 o 
  -4   7  10      445.47      432.11     14.61 o 
  -3   7  10      305.97      305.84     12.26 o 
  -2   7  10     1675.65     1621.29     34.49 o 
  -1   7  10        0.94       -3.56      4.92 o 
   0   7  10      259.42      263.62     11.11 o 
   1   7  10     1067.00     1074.79     21.53 o 
   2   7  10       70.71       58.04      7.17 o 
   3   7  10     1585.63     1536.31     27.01 o 
   4   7  10      154.99      158.09      9.91 o 
   5   7  10      720.22      727.83     18.57 o 
   6   7  10      369.87      374.77     14.48 o 
   7   7  10       34.20       24.56      8.66 o 
   8   7  10      208.03      218.81     11.72 o 
   9   7  10      114.33      127.24     10.46 o 
  -9   8  10      323.35      323.23     36.20 o 
  -8   8  10       99.81      101.78     10.13 o 
  -7   8  10       12.30       16.07      8.54 o 
  -6   8  10      667.70      674.31     18.95 o 
  -5   8  10       37.77       42.63      7.68 o 
  -4   8  10      217.60      206.60     18.14 o 
  -3   8  10      802.95      830.98     25.20 o 
  -2   8  10      172.04      179.59     21.03 o 
  -1   8  10       96.85       90.39     20.02 o 
   0   8  10       25.53       21.28      8.47 o 
   1   8  10      188.37      180.13     10.33 o 
   2   8  10       47.02       46.27      7.34 o 
   3   8  10       38.31       42.50      7.52 o 
   4   8  10      127.87      117.29      9.66 o 
   5   8  10       73.79       89.99      9.32 o 
   6   8  10      290.70      296.28     16.66 o 
   7   8  10      592.13      623.73     23.08 o 
   8   8  10       73.06       68.41      8.80 o 
  -8   9  10       96.94      104.27     10.54 o 
  -7   9  10        3.98        5.39      7.88 o 
  -6   9  10      182.89      166.97     11.53 o 
  -5   9  10      780.42      764.66     20.66 o 
  -4   9  10     1919.00     1756.57     31.40 o 
  -3   9  10      172.83      144.17     20.27 o 
  -2   9  10        4.85        6.42      7.91 o 
  -1   9  10       40.22       29.94      9.48 o 
   0   9  10       54.56       45.19      7.42 o 
   1   9  10      118.55      110.40      9.05 o 
   2   9  10       53.90       55.87      8.21 o 
   3   9  10     1002.15      998.92     22.62 o 
   4   9  10       47.96       41.69      8.12 o 
   5   9  10      155.53      150.77     30.58 o 
   6   9  10      192.74      196.31     14.99 o 
   7   9  10       43.16       44.12     13.86 o 
  -6  10  10      633.38      662.59     20.30 o 
  -5  10  10      116.49      109.50     10.72 o 
  -4  10  10       70.96       85.59     21.99 o 
  -3  10  10      107.12      116.55     13.12 o 
  -2  10  10        0.19       -0.45      8.51 o 
  -1  10  10      348.87      368.80     18.59 o 
   0  10  10      338.74      336.21     18.02 o 
   1  10  10      464.53      495.74     16.44 o 
   2  10  10      116.63      118.24     10.29 o 
   3  10  10        1.80       10.19      7.14 o 
   4  10  10       54.70       69.29     22.02 o 
   5  10  10      510.00      541.12     22.29 o 
   6  10  10       24.02       21.02     10.28 o 
  -5  11  10       28.09       41.07     17.10 o 
  -4  11  10        2.13       -8.81      8.05 o 
  -3  11  10       10.11        8.71      9.31 o 
  -2  11  10       69.73       63.34     11.24 o 
  -1  11  10        2.67       -3.59      9.05 o 
   0  11  10        2.45       13.54      9.78 o 
   1  11  10       10.13        9.79      7.34 o 
   2  11  10       91.58       90.72     10.20 o 
   3  11  10       20.91       11.23      9.29 o 
   4  11  10      174.13      170.16     14.71 o 
 -11   1  11      150.66      148.21     14.14 o 
 -10   1  11      495.85      589.15     22.25 o 
  -9   1  11      132.67      122.52     16.29 o 
  -8   1  11      605.87      649.64     17.38 o 
  -7   1  11     1981.11     1992.91     26.46 o 
  -6   1  11        2.38        7.74      4.64 o 
  -5   1  11     4237.77     4254.84     42.93 o 
  -4   1  11       16.51       10.09      3.76 o 
  -3   1  11       10.47       11.30      3.51 o 
  -2   1  11      714.94      739.85     14.08 o 
  -1   1  11     1452.38     1515.95     18.34 o 
   0   1  11      832.13      851.09     21.38 o 
   1   1  11      189.21      195.51      8.48 o 
   2   1  11     3769.23     3713.60     40.28 o 
   3   1  11     1196.64     1301.85     23.71 o 
   4   1  11      193.92      158.79     11.34 o 
   5   1  11      170.74      193.87     12.57 o 
   6   1  11     1119.95      982.41     26.31 o 
   7   1  11      162.59      149.69     12.20 o 
   8   1  11     1215.32     1172.08     29.92 o 
   9   1  11       36.05       43.60      9.85 o 
  10   1  11      818.28      889.21     27.48 o 
 -11   2  11      230.39      227.36     27.98 o 
 -10   2  11        0.14       -2.88      6.46 o 
  -9   2  11      674.71      681.30     18.62 o 
  -8   2  11       57.30       65.22      7.87 o 
  -7   2  11      142.46      155.11      9.51 o 
  -6   2  11      406.37      423.98     11.56 o 
  -5   2  11      195.26      210.25      9.35 o 
  -4   2  11      360.09      347.36     10.19 o 
  -3   2  11      399.47      402.95     11.96 o 
  -2   2  11     1848.74     1887.54     21.22 o 
  -1   2  11      179.15      188.30      6.94 o 
   0   2  11       28.62       33.54      5.02 o 
   1   2  11      571.78      568.04     23.62 o 
   2   2  11      895.25      854.40     18.75 o 
   3   2  11      137.68      113.02      8.34 o 
   4   2  11      426.58      402.02     13.61 o 
   5   2  11        1.19        8.20      6.75 o 
   6   2  11       15.58        9.87      7.31 o 
   7   2  11       90.82      114.64     13.96 o 
   8   2  11       85.85       86.36     11.42 o 
   9   2  11      528.64      534.94     21.66 o 
  10   2  11       18.92       11.25      9.01 o 
 -11   3  11       24.98       27.55      9.49 o 
 -10   3  11      270.29      257.63     19.97 o 
  -9   3  11       18.49       12.28      6.86 o 
  -8   3  11       21.38       31.80      7.02 o 
  -7   3  11     1302.17     1258.21     29.80 o 
  -6   3  11       80.85       72.39     16.50 o 
  -5   3  11       16.28       15.24      4.65 o 
  -4   3  11       82.63       80.90      6.20 o 
  -3   3  11     1604.24     1643.36     27.47 o 
  -2   3  11      300.74      316.56     10.59 o 
  -1   3  11     1765.12     1728.24     23.23 o 
   0   3  11      810.16      822.57     18.01 o 
   1   3  11      862.81      830.53     18.15 o 
   2   3  11      329.35      337.07     12.40 o 
   3   3  11      565.47      574.39     17.36 o 
   4   3  11       52.57       40.61      6.92 o 
   5   3  11       17.00       22.83      6.07 o 
   6   3  11      189.67      164.76     12.61 o 
   7   3  11        6.91       13.44      8.48 o 
   8   3  11      953.34      929.87     27.30 o 
   9   3  11        0.68        4.74      8.64 o 
  10   3  11      303.64      326.79     18.59 o 
 -11   4  11      459.18      441.71     17.47 o 
 -10   4  11        2.96        9.21      9.90 o 
  -9   4  11      929.72      932.83     27.70 o 
  -8   4  11      467.53      498.92     19.75 o 
  -7   4  11      791.37      795.24     24.04 o 
  -6   4  11      341.07      346.10     12.68 o 
  -5   4  11      394.31      392.49     13.28 o 
  -4   4  11     1419.39     1390.90     24.29 o 
  -3   4  11      842.80      870.49     21.12 o 
  -2   4  11      908.32      912.87     15.71 o 
  -1   4  11      603.72      587.65     20.03 o 
   0   4  11      357.44      359.46     12.24 o 
   1   4  11      291.00      268.27     11.28 o 
   2   4  11     1929.76     1837.11     29.44 o 
   3   4  11       69.01       64.09      7.43 o 
   4   4  11      739.23      709.85     17.95 o 
   5   4  11       42.26       32.97      6.86 o 
   6   4  11      730.16      651.60     21.53 o 
   7   4  11      848.50      869.52     25.77 o 
   8   4  11       94.19       57.23     10.99 o 
   9   4  11      423.11      444.96     20.30 o 
 -10   5  11        0.03        9.19      9.70 o 
  -9   5  11        3.14       10.53      8.84 o 
  -8   5  11        0.11        6.96      8.43 o 
  -7   5  11      120.10       79.43     11.39 o 
  -6   5  11      382.93      347.40     19.23 o 
  -5   5  11      292.13      248.75     19.45 o 
  -4   5  11       21.47       19.16      5.95 o 
  -3   5  11        2.24        3.52      5.43 o 
  -2   5  11        6.70       -3.17      5.82 o 
  -1   5  11       81.60       59.83      6.84 o 
   0   5  11        3.28       -0.51      4.87 o 
   1   5  11     2740.74     2721.16     37.97 o 
   2   5  11      140.85      154.67     14.44 o 
   3   5  11       14.27       12.01      5.56 o 
   4   5  11      178.80      172.24     14.33 o 
   5   5  11       20.40       12.41      6.68 o 
   6   5  11        0.12       -3.71      7.58 o 
   7   5  11       21.75       15.23      8.30 o 
   8   5  11      324.77      331.80     17.46 o 
   9   5  11        1.87        1.97      8.63 o 
 -10   6  11       77.36       63.93     12.18 o 
  -9   6  11     1728.91     1663.52     38.73 o 
  -8   6  11      154.70      158.50     16.81 o 
  -7   6  11        4.54        8.22      6.33 o 
  -6   6  11      739.97      797.91     19.57 o 
  -5   6  11       24.88       14.02      6.41 o 
  -4   6  11      747.64      757.10     18.64 o 
  -3   6  11      629.13      610.81     21.36 o 
  -2   6  11      692.34      710.53     22.56 o 
  -1   6  11      523.25      512.21     14.71 o 
   0   6  11        0.80        0.91      5.13 o 
   1   6  11       46.80       51.70      7.21 o 
   2   6  11      540.84      564.12     16.24 o 
   3   6  11        1.09        0.64      6.46 o 
   4   6  11     1060.84     1058.24     23.04 o 
   5   6  11       52.73       39.81      7.87 o 
   6   6  11      378.35      395.33     14.89 o 
   7   6  11      128.73      165.17     10.41 o 
   8   6  11        2.17        6.55      8.52 o 
  -9   7  11        0.21        9.25      9.86 o 
  -8   7  11      129.32      109.18     13.01 o 
  -7   7  11      177.23      155.64     10.72 o 
  -6   7  11      132.25      127.33      9.84 o 
  -5   7  11      270.07      248.65     12.62 o 
  -4   7  11       79.93       68.87      8.34 o 
  -3   7  11       81.09       91.33      8.78 o 
  -2   7  11       87.74       87.97     10.95 o 
  -1   7  11        3.07       -0.49      7.52 o 
   0   7  11      342.04      346.34     16.79 o 
   1   7  11      227.32      214.93     11.06 o 
   2   7  11      260.49      240.41     11.75 o 
   3   7  11      164.50      138.24     10.14 o 
   4   7  11      423.65      415.85     15.16 o 
   5   7  11      385.21      400.39     15.29 o 
   6   7  11       42.97       27.66      7.57 o 
   7   7  11      126.80      142.57     15.45 o 
   8   7  11       29.16       26.15      7.52 o 
  -8   8  11      186.07      172.36     12.07 o 
  -7   8  11      147.30      135.31     10.91 o 
  -6   8  11       42.33       55.98      8.57 o 
  -5   8  11        4.43        5.25      6.98 o 
  -4   8  11      273.04      268.55     13.39 o 
  -3   8  11      950.44      958.14     68.18 o 
  -2   8  11       71.46       58.97     13.17 o 
  -1   8  11      201.88      227.56     14.89 o 
   0   8  11        0.08        3.20      6.01 o 
   1   8  11       16.62       13.92      6.07 o 
   2   8  11       44.51       43.04      7.72 o 
   3   8  11       60.35       46.11      7.87 o 
   4   8  11      863.66      894.17     21.81 o 
   5   8  11        1.16        2.66      6.94 o 
   6   8  11       83.08       90.43     10.11 o 
   7   8  11       70.65       65.11     11.44 o 
  -7   9  11      132.07      129.45     11.78 o 
  -6   9  11      145.76      129.88     11.15 o 
  -5   9  11      370.25      382.07     17.67 o 
  -4   9  11       87.22       85.91     12.17 o 
  -3   9  11      295.89      310.00     18.07 o 
  -2   9  11      883.36      879.52     27.79 o 
  -1   9  11       12.02        0.59      8.39 o 
   0   9  11      295.54      333.43     23.57 o 
   1   9  11       10.10        4.04      6.47 o 
   2   9  11      164.04      140.51     10.54 o 
   3   9  11       18.90       25.01      8.12 o 
   4   9  11        7.19       12.28      7.31 o 
   5   9  11      154.19      166.39     24.81 o 
   6   9  11      357.64      340.54     18.22 o 
  -5  10  11        2.63        2.49      9.21 o 
  -4  10  11      126.39      130.57     13.98 o 
  -3  10  11      100.49       81.19     12.18 o 
  -2  10  11      127.75      151.75     14.31 o 
  -1  10  11       20.83       29.64      9.99 o 
   0  10  11       21.04       27.97     10.17 o 
   1  10  11        1.89        9.88      7.27 o 
   2  10  11       10.48        9.07      7.59 o 
   3  10  11        2.40       -1.70      6.94 o 
   4  10  11       32.62       38.35     10.65 o 
  -2  11  11       36.17       49.68     11.50 o 
  -1  11  11        0.30        5.43      9.69 o 
   0  11  11      625.26      674.44     25.46 o 
   1  11  11        5.81       -1.16      9.87 o 
 -10   0  12        3.93       -3.49     12.37 o 
  -9   0  12      164.23      119.16     16.81 o 
  -8   0  12      386.24      434.33     18.73 o 
  -7   0  12     1721.91     1802.12     63.61 o 
  -6   0  12     2110.69     2185.36    100.00 o 
  -5   0  12     1747.38     1744.82     33.66 o 
  -4   0  12      610.35      639.95     28.87 o 
  -3   0  12       83.39       83.28     15.74 o 
  -2   0  12       42.07       45.97      7.85 o 
  -1   0  12       15.02       13.46      7.00 o 
   0   0  12     1957.11     1980.20     37.59 o 
   1   0  12     1271.65     1337.29     50.09 o 
   2   0  12      642.30      553.87     27.89 o 
   3   0  12     1613.94     1590.75     47.46 o 
   4   0  12      523.98      623.33     29.63 o 
   5   0  12       16.28       17.19     10.60 o 
   6   0  12      365.52      434.57     26.20 o 
   7   0  12     1424.08     1215.25     43.65 o 
   8   0  12      429.09      404.36     27.98 o 
   9   0  12      534.28      599.60     33.12 o 
 -10   1  12       21.09       17.93      9.32 o 
  -9   1  12       78.76       78.52     12.71 o 
  -8   1  12      206.44      216.94     17.15 o 
  -7   1  12        1.16        0.71      6.15 o 
  -6   1  12      163.16      161.61      9.82 o 
  -5   1  12       11.13        5.69      5.77 o 
  -4   1  12        2.25        0.93      4.46 o 
  -3   1  12      189.77      202.25      8.59 o 
  -2   1  12      966.62     1016.27     17.50 o 
  -1   1  12     1039.81     1050.51     17.87 o 
   0   1  12      960.49      926.58     17.01 o 
   1   1  12      229.91      207.11      9.82 o 
   2   1  12      880.89      851.31     27.58 o 
   3   1  12     1096.87     1028.52     21.72 o 
   4   1  12      112.98       84.40     13.29 o 
   5   1  12       85.55       66.49      9.79 o 
   6   1  12       20.32       16.91     13.42 o 
   7   1  12       11.81        9.85      8.19 o 
   8   1  12       74.69       72.32     16.08 o 
   9   1  12       27.87       31.76     10.58 o 
 -10   2  12      351.27      346.47     19.88 o 
  -9   2  12      212.90      222.59     15.41 o 
  -8   2  12       52.02       42.54      9.55 o 
  -7   2  12       91.05       98.67     10.92 o 
  -6   2  12      708.71      753.81     22.60 o 
  -5   2  12      256.89      238.02     24.44 o 
  -4   2  12      533.88      545.67     12.67 o 
  -3   2  12     2978.83     3038.03     34.33 o 
  -2   2  12      318.49      306.70      8.75 o 
  -1   2  12      402.00      424.90     12.81 o 
   0   2  12      344.91      360.64     10.92 o 
   1   2  12     2060.34     2098.36     32.16 o 
   2   2  12       12.13        8.49      6.38 o 
   3   2  12      894.67      871.58     25.76 o 
   4   2  12        4.87        7.13      6.01 o 
   5   2  12      277.70      251.26     15.14 o 
   6   2  12      690.71      702.83     23.19 o 
   7   2  12      511.55      446.02     19.57 o 
   8   2  12      103.99       88.77     12.27 o 
   9   2  12      397.29      427.85     20.61 o 
 -10   3  12      310.77      285.59     23.35 o 
  -9   3  12       10.04       -3.19     11.48 o 
  -8   3  12      978.74      994.51     27.85 o 
  -7   3  12        4.68        3.25      7.74 o 
  -6   3  12      245.70      256.69     36.55 o 
  -5   3  12       29.04       37.84      6.58 o 
  -4   3  12       43.63       38.90      5.67 o 
  -3   3  12      480.68      486.17     12.36 o 
  -2   3  12      209.20      213.45      7.72 o 
  -1   3  12      732.03      740.29     15.14 o 
   0   3  12      621.42      630.15     16.36 o 
   1   3  12       16.99       18.06      5.90 o 
   2   3  12       35.59       25.80      7.64 o 
   3   3  12      412.42      423.28     16.80 o 
   4   3  12      160.21      178.98     10.68 o 
   5   3  12     1069.32     1042.93     27.73 o 
   6   3  12        1.02       -5.29      7.00 o 
   7   3  12      675.11      655.87     22.90 o 
   8   3  12      266.49      299.02     17.36 o 
   9   3  12        9.05       10.25     10.04 o 
 -10   4  12       10.95       14.75      9.89 o 
  -9   4  12        0.94        2.07      8.93 o 
  -8   4  12       56.49       58.17     17.13 o 
  -7   4  12       41.96       43.54      9.87 o 
  -6   4  12      305.10      308.76     16.32 o 
  -5   4  12      361.49      388.16     13.69 o 
  -4   4  12      390.16      378.14     13.10 o 
  -3   4  12      157.84      154.82      7.88 o 
  -2   4  12        3.12       -2.53      8.03 o 
  -1   4  12      192.35      196.02     11.34 o 
   0   4  12        0.21       -0.74      5.18 o 
   1   4  12       86.37       82.35      8.09 o 
   2   4  12       18.49       29.16      6.67 o 
   3   4  12      234.64      253.49     12.32 o 
   4   4  12       18.69       10.47      6.52 o 
   5   4  12       51.92       49.98      8.05 o 
   6   4  12        3.47        3.79      7.76 o 
   7   4  12       80.43       95.07     12.08 o 
   8   4  12        1.31       -6.61      9.71 o 
  -9   5  12       16.62       17.42      9.97 o 
  -8   5  12      801.24      803.88     26.05 o 
  -7   5  12       69.85       77.13     13.04 o 
  -6   5  12      508.02      538.91     19.49 o 
  -5   5  12       27.15        9.26      6.26 o 
  -4   5  12      289.35      287.83     12.50 o 
  -3   5  12     1180.48     1155.58     23.00 o 
  -2   5  12      444.32      457.18     18.42 o 
  -1   5  12      988.56      999.80     20.87 o 
   0   5  12      152.28      159.90     20.76 o 
   1   5  12       74.16       53.92      7.96 o 
   2   5  12      157.68      184.41     10.63 o 
   3   5  12     1070.16     1031.32     22.59 o 
   4   5  12      216.55      234.45     12.36 o 
   5   5  12      924.96      976.69     22.82 o 
   6   5  12        0.62       -0.40      8.03 o 
   7   5  12      450.15      487.53     33.28 o 
   8   5  12      723.14      813.70     31.06 o 
  -9   6  12       15.08       13.52     10.21 o 
  -8   6  12      133.02      120.09     16.69 o 
  -7   6  12       35.05       36.86     10.17 o 
  -6   6  12      144.03      163.06     10.88 o 
  -5   6  12        6.22        5.58      6.30 o 
  -4   6  12      343.52      359.38     14.02 o 
  -3   6  12        9.06        7.13      7.45 o 
  -2   6  12       87.57       87.15     10.98 o 
  -1   6  12       20.67       19.50      8.60 o 
   0   6  12        4.82       -7.81      5.46 o 
   1   6  12       57.65       54.01      7.84 o 
   2   6  12      154.07      129.65      9.76 o 
   3   6  12      426.89      415.86     15.18 o 
   4   6  12       49.51       38.81      9.10 o 
   5   6  12       20.16       12.92      7.20 o 
   6   6  12      158.16      169.29     13.98 o 
   7   6  12        0.14       -6.15      7.79 o 
  -8   7  12      764.88      747.25     26.46 o 
  -7   7  12        9.98        2.77      7.26 o 
  -6   7  12       25.79       13.55      8.65 o 
  -5   7  12      143.42      161.03     10.85 o 
  -4   7  12       16.64       12.99      6.91 o 
  -3   7  12      338.12      359.88     18.00 o 
  -2   7  12      224.85      250.28     57.39 o 
  -1   7  12     1049.60     1015.20     28.46 o 
   0   7  12      306.49      290.82     12.96 o 
   1   7  12       85.14       61.28      7.98 o 
   2   7  12      110.84      125.25      9.84 o 
   3   7  12       31.99       31.45      7.73 o 
   4   7  12      105.06      103.28     10.13 o 
   5   7  12      799.96      812.72     27.09 o 
   6   7  12       21.35       27.61     11.64 o 
   7   7  12      202.92      225.55     27.92 o 
  -7   8  12       24.76       21.38      8.33 o 
  -6   8  12      422.96      414.72     18.40 o 
  -5   8  12       15.63       14.44      7.96 o 
  -4   8  12      128.82      130.24     10.84 o 
  -3   8  12       43.85       47.39     10.35 o 
  -2   8  12      533.48      534.05     21.69 o 
  -1   8  12      232.57      255.19     16.37 o 
   0   8  12       35.51       31.43     20.08 o 
   1   8  12      372.44      412.31     16.22 o 
   2   8  12        1.06       -7.75      6.52 o 
   3   8  12      121.32      114.41     10.19 o 
   4   8  12      416.22      434.47     16.49 o 
   5   8  12       69.98       80.24     12.03 o 
  -5   9  12       71.47       71.44     10.14 o 
  -4   9  12       89.53       79.31     12.65 o 
  -3   9  12       89.47       88.89     12.42 o 
  -2   9  12        2.86       25.90     20.72 o 
  -1   9  12       51.05       49.62     11.10 o 
   0   9  12       27.32       52.38     11.49 o 
   1   9  12       52.14       53.74      8.57 o 
   2   9  12      106.79      107.36     10.27 o 
   3   9  12       66.01       62.68     11.77 o 
   4   9  12      125.94      125.47     20.21 o 
  -3  10  12       16.97        3.14      9.76 o 
  -2  10  12      117.22      134.30     14.77 o 
  -1  10  12      288.33      275.34     18.26 o 
   0  10  12       22.16       21.29     10.29 o 
   1  10  12      569.28      617.84     24.79 o 
  -9   1  13        6.58        1.46     12.31 o 
  -8   1  13       39.13       59.79     10.30 o 
  -7   1  13      260.85      251.64     15.29 o 
  -6   1  13     1417.91     1502.38     28.36 o 
  -5   1  13       94.80      123.81     12.11 o 
  -4   1  13     1103.73     1100.05     28.46 o 
  -3   1  13      545.03      573.10     18.30 o 
  -2   1  13       42.82       53.44      8.49 o 
  -1   1  13     1270.47     1280.52     20.95 o 
   0   1  13      513.48      548.74     13.85 o 
   1   1  13      419.84      444.56     12.54 o 
   2   1  13     1512.25     1537.44     27.98 o 
   3   1  13       82.36       88.55     10.46 o 
   4   1  13      498.83      492.77     19.59 o 
   5   1  13     1058.85     1058.76     28.85 o 
   6   1  13      176.27      143.31     13.68 o 
   7   1  13      713.75      694.26     24.54 o 
   8   1  13      132.01      118.53     13.34 o 
  -9   2  13       86.37       97.68     12.46 o 
  -8   2  13      111.07      102.38     12.34 o 
  -7   2  13      121.16      122.75     23.86 o 
  -6   2  13        0.43        6.15      7.91 o 
  -5   2  13      187.55      202.05     12.63 o 
  -4   2  13      116.39      122.48      8.86 o 
  -3   2  13       21.80       22.67      6.65 o 
  -2   2  13       71.61       88.06      6.91 o 
  -1   2  13        7.49       11.48      5.65 o 
   0   2  13       43.98       46.76      6.98 o 
   1   2  13      983.59     1008.10     25.11 o 
   2   2  13       30.72       22.07      7.07 o 
   3   2  13      186.53      199.71     21.24 o 
   4   2  13      266.31      264.77     18.75 o 
   5   2  13       38.30       30.06      9.14 o 
   6   2  13      160.93      161.14     13.91 o 
   7   2  13       12.78       25.75     15.29 o 
   8   2  13      485.20      440.84     21.25 o 
  -9   3  13      119.71      110.04     16.66 o 
  -8   3  13      323.03      341.30     18.31 o 
  -7   3  13        2.64       -3.86      8.23 o 
  -6   3  13      940.83      880.11     34.74 o 
  -5   3  13       36.69       37.46      9.25 o 
  -4   3  13       40.62       39.68      5.98 o 
  -3   3  13       95.26      102.22      7.24 o 
  -2   3  13      148.30      143.04      9.69 o 
  -1   3  13      453.63      457.01     12.74 o 
   0   3  13      638.30      642.41     17.42 o 
   1   3  13      933.90      893.40     20.60 o 
   2   3  13      253.72      267.09     12.68 o 
   3   3  13       97.91      107.57     13.76 o 
   4   3  13      394.54      347.78     14.33 o 
   5   3  13      162.85      169.03     27.57 o 
   6   3  13       22.10        6.45      8.84 o 
   7   3  13      421.53      430.89     65.83 o 
   8   3  13       68.15       66.93     12.02 o 
  -9   4  13      179.68      185.06     15.45 o 
  -8   4  13       73.60       84.48     16.08 o 
  -7   4  13      808.92      846.25     56.18 o 
  -6   4  13       41.99       42.80     10.12 o 
  -5   4  13      113.67      127.15      9.48 o 
  -4   4  13        5.73        7.12      6.82 o 
  -3   4  13      122.84      111.45      8.23 o 
  -2   4  13      854.76      848.87     25.10 o 
  -1   4  13      519.25      538.97     20.29 o 
   0   4  13      784.43      793.51     19.26 o 
   1   4  13      404.81      442.76     19.93 o 
   2   4  13      110.18      118.30      9.81 o 
   3   4  13      872.98      888.56     29.59 o 
   4   4  13      200.21      196.18     11.85 o 
   5   4  13       92.22      102.32     10.73 o 
   6   4  13      990.08      943.30     28.40 o 
   7   4  13       40.25       46.46     10.63 o 
  -8   5  13       50.94       61.37     11.90 o 
  -7   5  13       21.31       16.53      9.64 o 
  -6   5  13       16.94       15.62      9.12 o 
  -5   5  13       25.73       14.63      9.80 o 
  -4   5  13      397.73      390.76     14.34 o 
  -3   5  13        9.19       13.68      6.83 o 
  -2   5  13        2.50        0.73      7.48 o 
  -1   5  13       53.42       62.41     10.48 o 
   0   5  13       83.31       80.71      8.69 o 
   1   5  13       28.72       29.11      7.19 o 
   2   5  13       28.45       19.11      6.79 o 
   3   5  13      587.06      527.00     17.30 o 
   4   5  13        5.30       -4.42      6.68 o 
   5   5  13       49.87       43.93      8.83 o 
   6   5  13        0.43       -7.38     14.53 o 
   7   5  13        0.13       13.87     15.89 o 
  -7   6  13      210.23      236.09     16.37 o 
  -6   6  13        6.71        1.30      7.36 o 
  -5   6  13      376.56      420.28     15.68 o 
  -4   6  13       44.43       41.28      8.47 o 
  -3   6  13        3.44        2.30     20.40 o 
  -2   6  13      798.64      795.95     25.67 o 
  -1   6  13        8.03       -3.18      7.74 o 
   0   6  13      633.98      609.86     26.11 o 
   1   6  13     1097.61     1071.00     23.47 o 
   2   6  13        1.21       -9.20      6.13 o 
   3   6  13      237.70      272.04     13.38 o 
   4   6  13      250.74      254.63     21.82 o 
   5   6  13      151.88      138.45     11.14 o 
   6   6  13      806.64      769.52     39.08 o 
  -6   7  13       21.18       15.05      7.78 o 
  -5   7  13      126.21       90.02      9.96 o 
  -4   7  13       20.05       36.81      8.25 o 
  -3   7  13      302.17      287.11     17.65 o 
  -2   7  13        1.02      -11.37      7.58 o 
  -1   7  13       13.69       10.63      8.88 o 
   0   7  13       94.87       80.63     12.08 o 
   1   7  13       96.60       87.75      9.35 o 
   2   7  13      116.59      112.91     10.27 o 
   3   7  13        4.65        7.56      7.14 o 
   4   7  13       98.23      107.65     10.88 o 
   5   7  13      284.03      290.15     14.65 o 
  -5   8  13       41.58       43.15     11.80 o 
  -4   8  13      163.76      175.71     15.14 o 
  -3   8  13       56.08       60.70     12.08 o 
  -2   8  13      249.66      215.68     16.08 o 
  -1   8  13        0.64       -2.56     10.91 o 
   0   8  13      631.54      610.47     24.31 o 
   1   8  13       34.80       47.32      8.59 o 
   2   8  13        0.14       -3.34      7.77 o 
   3   8  13      150.37      150.31     18.72 o 
   4   8  13      206.62      193.76     12.94 o 
  -2   9  13        7.86       18.22     10.64 o 
  -1   9  13      148.70      142.92     14.96 o 
   0   9  13       94.96      127.50     14.43 o 
   1   9  13        9.44        3.18      9.53 o 
  -7   0  14      160.28      142.06     18.84 o 
  -6   0  14      140.31      125.31     18.21 o 
  -5   0  14      693.96      755.75     35.34 o 
  -4   0  14      179.35      230.32     22.14 o 
  -3   0  14       34.98       37.12     13.58 o 
  -2   0  14     1638.73     1721.01     36.23 o 
  -1   0  14      196.84      224.07     14.31 o 
   0   0  14      844.91      882.22     33.22 o 
   1   0  14      214.92      241.18     15.57 o 
   2   0  14      646.83      619.91     22.69 o 
   3   0  14     2397.86     2240.09     62.62 o 
   4   0  14     1146.65     1018.43     41.43 o 
   5   0  14      535.94      515.66     29.82 o 
   6   0  14      265.52      272.01     23.35 o 
   7   0  14        2.74       -2.54     13.64 o 
  -8   1  14        5.88       26.01     13.77 o 
  -7   1  14       73.70       89.02     17.07 o 
  -6   1  14       87.21       86.67     14.24 o 
  -5   1  14        1.41       -5.77      7.76 o 
  -4   1  14        1.01       -6.47      9.83 o 
  -3   1  14       70.78       77.46      9.27 o 
  -2   1  14        0.20       -0.63      5.14 o 
  -1   1  14      221.91      200.38      9.79 o 
   0   1  14       29.94        9.80      5.87 o 
   1   1  14      113.58      106.15      8.27 o 
   2   1  14      459.63      413.90     15.39 o 
   3   1  14      127.36      111.02     10.35 o 
   4   1  14       15.66       17.54      9.20 o 
   5   1  14       35.37       45.73     10.49 o 
   6   1  14       24.30       17.38      9.67 o 
   7   1  14       25.98       22.80     10.13 o 
  -8   2  14      289.00      294.98     17.73 o 
  -7   2  14      238.66      265.65     21.73 o 
  -6   2  14       39.78       49.11     15.10 o 
  -5   2  14      276.69      308.05     18.69 o 
  -4   2  14      222.50      234.08     33.95 o 
  -3   2  14      327.55      322.54     14.02 o 
  -2   2  14     1178.15     1259.83     30.37 o 
  -1   2  14      177.31      185.09      9.46 o 
   0   2  14      571.54      614.43     15.35 o 
   1   2  14      405.57      394.99     15.00 o 
   2   2  14       58.95       53.40      8.43 o 
   3   2  14     1187.59     1087.95     24.47 o 
   4   2  14      193.52      196.63     14.94 o 
   5   2  14      185.72      188.02     26.62 o 
   6   2  14      375.75      330.44     18.48 o 
   7   2  14       39.55       42.08     11.04 o 
  -8   3  14       73.99       78.76     12.43 o 
  -7   3  14      133.78      125.88     13.03 o 
  -6   3  14      218.97      235.08     15.52 o 
  -5   3  14       66.77       79.20     17.96 o 
  -4   3  14      107.24      118.73     12.24 o 
  -3   3  14      342.09      354.21     14.20 o 
  -2   3  14      180.92      178.78     11.01 o 
  -1   3  14      625.77      663.59     18.17 o 
   0   3  14      109.22      118.74     16.16 o 
   1   3  14      293.52      314.43     17.70 o 
   2   3  14      988.91      944.41     22.40 o 
   3   3  14        6.44        7.53      6.88 o 
   4   3  14      490.58      514.17     23.64 o 
   5   3  14      118.79      131.40     15.55 o 
   6   3  14       96.78      110.75     13.90 o 
  -7   4  14       95.98      103.83     27.00 o 
  -6   4  14       31.23       48.65     10.56 o 
  -5   4  14       71.07       78.02     13.58 o 
  -4   4  14       84.41       79.36      8.69 o 
  -3   4  14        0.73        0.00     13.10 o 
  -2   4  14      508.11      527.34     21.43 o 
  -1   4  14       27.05       39.30      9.77 o 
   0   4  14      183.86      188.70     11.31 o 
   1   4  14       64.48       76.78      8.99 o 
   2   4  14       68.32       69.20      8.95 o 
   3   4  14       89.52       81.06     12.91 o 
   4   4  14       47.44       39.03      8.71 o 
   5   4  14      180.24      146.23     11.61 o 
   6   4  14       18.75        7.85     13.96 o 
  -7   5  14      103.41      129.37     13.74 o 
  -6   5  14      224.56      241.24     16.38 o 
  -5   5  14       14.40       18.00      7.65 o 
  -4   5  14      503.34      527.74     17.27 o 
  -3   5  14      633.46      719.19     25.11 o 
  -2   5  14      103.42       73.42     15.64 o 
  -1   5  14      850.74      865.19     26.93 o 
   0   5  14      140.70      136.44     10.47 o 
   1   5  14      524.04      521.42     17.20 o 
   2   5  14      864.81      852.62     21.57 o 
   3   5  14       42.68       29.56      7.91 o 
   4   5  14      493.83      484.73     17.47 o 
   5   5  14       89.28       91.87     10.60 o 
  -6   6  14        0.69      -10.18      9.21 o 
  -5   6  14       35.56       20.99      7.81 o 
  -4   6  14        5.92        5.51      7.17 o 
  -3   6  14        1.97       17.69     10.06 o 
  -2   6  14       34.04       44.01     16.78 o 
  -1   6  14       31.41       42.84     11.08 o 
   0   6  14       18.82        1.16      9.30 o 
   1   6  14       14.97       21.65      7.82 o 
   2   6  14      159.65      166.36     11.68 o 
   3   6  14       77.25       77.00      9.91 o 
   4   6  14        0.30      -10.76      7.17 o 
  -4   7  14      302.20      293.05     45.27 o 
  -3   7  14      276.42      304.48     18.85 o 
  -2   7  14       46.11       39.33     16.40 o 
  -1   7  14      612.61      662.31     25.12 o 
   0   7  14       33.13       31.64     11.30 o 
   1   7  14      272.93      270.06     19.41 o 
   2   7  14      340.61      317.46     14.71 o 
   3   7  14       24.36        8.01      7.64 o 
  -1   8  14      167.40      174.97     15.88 o 
   0   8  14       59.40       49.81     12.27 o 
  -7   1  15      291.57      257.67     24.62 o 
  -6   1  15      488.03      465.28     31.28 o 
  -5   1  15        4.10       74.94     57.77 o 
  -4   1  15      767.65      809.53     26.74 o 
  -3   1  15      449.58      503.36     21.39 o 
  -2   1  15      470.32      480.06     17.23 o 
  -1   1  15      642.37      704.88     22.98 o 
   0   1  15       91.29       72.94      7.88 o 
   1   1  15      163.23      183.27     10.34 o 
   2   1  15      172.86      180.93     11.77 o 
   3   1  15      457.16      464.97     31.60 o 
   4   1  15      992.34      984.38     57.14 o 
   5   1  15        7.55       -2.35      8.99 o 
  -6   2  15        1.11        7.17     13.96 o 
  -5   2  15      306.51      310.71     27.09 o 
  -4   2  15      124.85      108.75     12.72 o 
  -3   2  15       51.11       66.31      8.93 o 
  -2   2  15       95.88       93.03     12.98 o 
  -1   2  15        6.21        4.53      7.06 o 
   0   2  15      300.49      326.14     18.23 o 
   1   2  15        4.36       -4.21      9.34 o 
   2   2  15      523.29      466.01     20.69 o 
   3   2  15      500.04      464.56     20.06 o 
   4   2  15       20.15       17.69      9.86 o 
   5   2  15       53.22       64.48     18.18 o 
  -6   3  15      170.87      197.39     23.54 o 
  -5   3  15       44.57       36.36     15.86 o 
  -4   3  15      166.79      180.51     21.38 o 
  -3   3  15       11.29       10.32      7.29 o 
  -2   3  15      406.73      388.93     16.32 o 
  -1   3  15      596.25      607.77     29.35 o 
   0   3  15       13.64       -0.28      6.60 o 
   1   3  15       73.74       71.91     13.40 o 
   2   3  15      164.12      158.27     11.66 o 
   3   3  15       66.50       80.70     15.52 o 
   4   3  15      159.93      155.92     11.88 o 
   5   3  15        2.81        6.00      9.34 o 
  -5   4  15      189.78      211.35     24.36 o 
  -4   4  15       83.45       97.00     17.80 o 
  -3   4  15      429.42      411.73     19.79 o 
  -2   4  15      830.55      880.16     28.19 o 
  -1   4  15       11.69        7.04     15.77 o 
   0   4  15      728.22      728.21     23.63 o 
   1   4  15      134.87      120.65     10.78 o 
   2   4  15      325.50      358.36     15.80 o 
   3   4  15      399.91      388.80     20.69 o 
   4   4  15       13.81       14.71     12.22 o 
  -4   5  15       71.76       74.17     12.36 o 
  -3   5  15        1.03      -12.96      8.64 o 
  -2   5  15       47.08       58.82     16.47 o 
  -1   5  15       45.84       24.02     10.26 o 
   0   5  15        0.73        0.69     12.31 o 
   1   5  15       19.00       12.52      7.85 o 
   2   5  15       37.33       23.91      8.34 o 
   3   5  15        7.93       -6.67      7.23 o 
  -3   6  15      359.07      373.17     20.56 o 
  -2   6  15      408.03      422.50     22.02 o 
  -1   6  15      103.28       93.44     13.41 o 
   0   6  15      569.07      627.67     26.93 o 
   1   6  15      209.63      199.61     12.79 o 
  -4   0  16       14.89       35.85     16.18 o 
  -3   0  16     1058.26     1101.17     45.68 o 
  -2   0  16      350.22      381.65     29.06 o 
  -1   0  16       54.03       70.97     16.15 o 
   0   0  16     1293.96     1397.60     35.64 o 
   1   0  16       20.17       22.72      9.92 o 
   2   0  16      638.74      650.74     34.96 o 
   3   0  16      102.21      105.96     19.16 o 
  -4   1  16      118.20      109.62     18.24 o 
  -3   1  16       88.32       79.83     12.79 o 
  -2   1  16       70.27       77.29      9.75 o 
  -1   1  16        0.55       -2.08      6.19 o 
   0   1  16       65.41       63.21     12.90 o 
   1   1  16       12.68       22.01      8.38 o 
   2   1  16      186.21      166.55     17.20 o 
   3   1  16      137.71      111.90     18.40 o 
  -4   2  16        9.27        1.89      9.88 o 
  -3   2  16      194.24      201.58     16.25 o 
  -2   2  16      115.45      132.93     11.45 o 
  -1   2  16      265.49      250.52     13.90 o 
   0   2  16      715.83      721.67     24.62 o 
   1   2  16       70.48       66.09     10.76 o 
   2   2  16      433.36      481.53     18.18 o 
  -3   3  16       21.64       21.37     10.02 o 
  -2   3  16      345.74      352.34     19.13 o 
  -1   3  16      242.24      247.14     17.25 o 
   0   3  16      108.04      118.69     19.62 o 
   1   3  16      303.17      289.95     18.94 o 
   2   3  16      212.20      196.68     13.09 o 
  -1   4  16        7.23       -4.56     11.96 o 
   0   4  16      143.29      125.53     14.55 o 
                                                 
